# Supplementary material for: 2,2′-{1,1′-[2,2′-Oxalylbis(hydrazin-2-yl-1-yl­idene)]diethyl­idyne}dipyridinium bis­(perchlorate) dihydrate
Source: Acta Crystallogr Sect E Struct Rep Online. 2010 Mar 24;66(Pt 4):o904–5. doi: 10.1107/S1600536810010238 (PMC2983988; doi:10.1107/S1600536810010238)
Supplement: Supplementary file 1 [file e-66-0o904-sup1.cif]

##############################################################################
###                                                                        ###
###        Electronic paper (Acta Crystallographica Section E)             ###
###                                                                        ###
##############################################################################
#                                                                            #
# This CIF contains the data in a paper accepted for publication in Acta     #
# Crystallographica Section E. It conforms to the requirements of Notes      #
# for Authors for Section E, and has been peer reviewed under the auspices   #
# of the IUCr Commission on Journals.                                        #
#                                                                            #
# Full details of the Crystallographic Information File format               #
# are given in the paper "The Crystallographic Information File (CIF):       #
# a New Standard Archive File for Crystallography" by S. R. Hall, F. H.      #
# Allen and I. D. Brown [Acta Cryst. (1991), A47, 655-685].                  #
#                                                                            #
# The current version of the core CIF dictionary is obtainable from          #
# ftp://ftp.iucr.org/pub/cif_core.dic. The current version number is 2.4.    #
#                                                                            #
# Software is freely available for graphical display of the structure(s) in  #
# this CIF.  For information consult the CIF home page http://www.iucr.org/  #
# cif/home.html                                                              #
#                                                                            #
# This file may be used for bona fide research purposes within the           #
# scientific community so long as proper attribution is given to the journal # 
# article from which it was obtained.                                        #
#                                                                            #
##############################################################################
                                             
data_I
_audit_creation_method     'WinGX routine CIF_UPDATE'
_audit_conform_dict_name     cif_core.dic
_audit_conform_dict_version     2.3
_chemical_name_systematic
;
2,2'-{1,1'-[2,2'-Oxalylbis(hydrazin-2-yl-1-ylidene)]diethylidyne}dipyridinium
bis(perchlorate) dihydrate
;
_chemical_formula_moiety     'C16 H18 N6 O2 2+, 2(Cl O4 -), 2(H2 O)'
_chemical_formula_sum     'C16 H22 Cl2 N6 O12'
_chemical_formula_iupac     'C16 H18 N6 O2 2+, 2Cl O4 -, 2H2 O'
_chemical_formula_weight     561.3
_symmetry_cell_setting     monoclinic
_symmetry_space_group_name_H-M     'P 21/c'
_symmetry_space_group_name_Hall     '-P 2ybc'
loop_
    _symmetry_equiv_pos_as_xyz
    'x, y, z'
    '-x, y+1/2, -z+1/2'
    '-x, -y, -z'
    'x, -y-1/2, z-1/2'
_cell_length_a     7.0166(3)
_cell_length_b     15.6855(5)
_cell_length_c     10.1152(4)
_cell_angle_alpha     90
_cell_angle_beta     90.240(3)
_cell_angle_gamma     90
_cell_volume     1113.26(7)
_cell_formula_units_Z     2
_cell_measurement_reflns_used     4422
_cell_measurement_theta_min     2.89
_cell_measurement_theta_max     32.22
_cell_measurement_temperature     130(2)
_exptl_crystal_description     plate
_exptl_crystal_colour     colourless
_exptl_crystal_size_max     0.4
_exptl_crystal_size_mid     0.3
_exptl_crystal_size_min     0.2
_exptl_crystal_density_diffrn     1.674
_exptl_crystal_density_method     'not measured'
_exptl_crystal_F_000     580
_exptl_absorpt_coefficient_mu     0.37
_exptl_absorpt_correction_type     multi-scan
_exptl_absorpt_process_details
;
(CrysAlis Pro; Oxford Diffraction, 2009)
;
_exptl_absorpt_correction_T_min     0.875
_exptl_absorpt_correction_T_max     0.929
_exptl_special_details
;
 ?
;
_diffrn_ambient_temperature     130(2)
_diffrn_radiation_type     MoK\a
_diffrn_radiation_wavelength     0.71073
_diffrn_radiation_monochromator     graphite
_diffrn_measurement_device_type     'Oxford Diffraction XcaliburS CCD'
_diffrn_measurement_method     '\w scans and \f scans'
_diffrn_detector_area_resol_mean     16.356
_diffrn_reflns_number     12596
_diffrn_reflns_av_R_equivalents     0.0367
_diffrn_reflns_theta_min     2.9
_diffrn_reflns_theta_max     30.5
_diffrn_reflns_theta_full     30.5
_diffrn_measured_fraction_theta_max     0.999
_diffrn_measured_fraction_theta_full     0.999
_diffrn_reflns_limit_h_min     -9
_diffrn_reflns_limit_h_max     10
_diffrn_reflns_limit_k_min     -22
_diffrn_reflns_limit_k_max     20
_diffrn_reflns_limit_l_min     -12
_diffrn_reflns_limit_l_max     14
_refine_special_details
;
 Refinement of F^2^ against ALL reflections.  The weighted R-factor wR and
 goodness of fit S are based on F^2^, conventional R-factors R are based
 on F, with F set to zero for negative F^2^. The threshold expression of
 F^2^ > 2sigma(F^2^) is used only for calculating R-factors(gt) etc. and is
 not relevant to the choice of reflections for refinement.  R-factors based
 on F^2^ are statistically about twice as large as those based on F, and R-
 factors based on ALL data will be even larger.
;
_reflns_number_total     3402
_reflns_number_gt     2504
_reflns_threshold_expression     I>2sigma(I)
_refine_ls_structure_factor_coef     Fsqd
_refine_ls_matrix_type     full
_refine_ls_R_factor_all     0.0594
_refine_ls_R_factor_gt     0.0427
_refine_ls_wR_factor_gt     0.1018
_refine_ls_wR_factor_ref     0.1054
_refine_ls_goodness_of_fit_ref     0.984
_refine_ls_restrained_S_all     0.984
_refine_ls_number_reflns     3402
_refine_ls_number_parameters     173
_refine_ls_number_restraints     2
_refine_ls_hydrogen_treatment     mixed
_refine_ls_weighting_scheme     calc
_refine_ls_weighting_details
                 'calc w=1/[\s^2^(Fo^2^)+(0.0575P)^2^] where P=(Fo^2^+2Fc^2^)/3'
_atom_sites_solution_hydrogens     geom
_atom_sites_solution_primary     direct
_atom_sites_solution_secondary     difmap
_refine_ls_shift/su_max     0
_refine_ls_shift/su_mean     0
_refine_diff_density_max     0.689
_refine_diff_density_min     -0.483
_refine_ls_extinction_method     none
loop_
    _atom_type_symbol
    _atom_type_description
    _atom_type_scat_dispersion_real
    _atom_type_scat_dispersion_imag
    _atom_type_scat_source
    Cl Cl 0.1484 0.1585 'International Tables Vol C Tables 4.2.6.8 and 6.1.1.4'
    O O 0.0106 0.006 'International Tables Vol C Tables 4.2.6.8 and 6.1.1.4'
    N N 0.0061 0.0033 'International Tables Vol C Tables 4.2.6.8 and 6.1.1.4'
    C C 0.0033 0.0016 'International Tables Vol C Tables 4.2.6.8 and 6.1.1.4'
    H H 0 0 'International Tables Vol C Tables 4.2.6.8 and 6.1.1.4'
_computing_data_collection
;
CrysAlis Pro  (Oxford Diffraction, 2009)
;
_computing_cell_refinement
;
CrysAlis Pro  (Oxford Diffraction, 2009)
;
_computing_data_reduction
;
CrysAlis Pro  (Oxford Diffraction, 2009)
;
_computing_structure_solution     'SHELXS97 (Sheldrick, 2008)'
_computing_structure_refinement     'SHELXL97 (Sheldrick, 2008)'
_computing_molecular_graphics
;
ORTEP-3 for Windows (Farrugia, 1997) and Mercury (Macrae <i>et al.</i>,
2006)
;
_computing_publication_material     'SHELXL97 (Sheldrick, 2008)'
loop_
    _atom_site_type_symbol
    _atom_site_label
    _atom_site_fract_x
    _atom_site_fract_y
    _atom_site_fract_z
    _atom_site_U_iso_or_equiv
    _atom_site_adp_type
    _atom_site_calc_flag
    _atom_site_refinement_flags
    _atom_site_occupancy
    _atom_site_disorder_assembly
    _atom_site_disorder_group
    Cl Cl1 -0.06740(7) 0.17109(3) 0.03091(5) 0.02258(12) Uani d . 1 . .
    O O1 0.5097(2) -0.08816(8) 0.10597(12) 0.0239(3) Uani d . 1 . .
    O O2 -0.0958(2) 0.23504(9) -0.06811(15) 0.0357(4) Uani d . 1 . .
    O O3 -0.2032(3) 0.18404(10) 0.13518(17) 0.0553(6) Uani d . 1 . .
    O O4 -0.0935(2) 0.08764(8) -0.02205(14) 0.0331(3) Uani d . 1 . .
    O O5 0.1188(3) 0.17823(11) 0.0853(3) 0.0705(7) Uani d . 1 . .
    O O6 0.3496(2) -0.14953(9) 0.35088(15) 0.0285(3) Uani d D 1 . .
    N N1 0.2466(2) -0.01871(9) 0.50693(15) 0.0167(3) Uani d . 1 . .
    N N2 0.3686(2) 0.03179(9) 0.27403(15) 0.0190(2) Uani d . 1 . .
    N N3 0.4253(2) 0.05006(10) 0.14877(14) 0.0190(2) Uani d . 1 . .
    C C1 0.2678(2) 0.06619(11) 0.48485(17) 0.0168(3) Uani d . 1 . .
    C C2 0.2139(3) 0.12184(11) 0.58310(18) 0.0206(4) Uani d . 1 . .
    H H2 0.2278 0.1815 0.5705 0.025 Uiso calc R 1 . .
    C C3 0.1395(3) 0.09094(12) 0.70044(18) 0.0226(4) Uani d . 1 . .
    H H3 0.1008 0.1295 0.7675 0.027 Uiso calc R 1 . .
    C C4 0.1214(2) 0.00423(12) 0.72004(18) 0.0214(4) Uani d . 1 . .
    H H4 0.0714 -0.0176 0.8004 0.026 Uiso calc R 1 . .
    C C5 0.1775(2) -0.05004(11) 0.62031(17) 0.0193(4) Uani d . 1 . .
    H H5 0.1672 -0.11 0.632 0.023 Uiso calc R 1 . .
    C C6 0.3414(2) 0.09391(11) 0.35522(17) 0.0174(3) Uani d . 1 . .
    C C7 0.3775(3) 0.18669(11) 0.3335(2) 0.0271(4) Uani d . 1 . .
    H H7A 0.4424 0.1947 0.2488 0.041 Uiso calc R 1 . .
    H H7B 0.4579 0.2088 0.4052 0.041 Uiso calc R 1 . .
    H H7C 0.2559 0.2174 0.3323 0.041 Uiso calc R 1 . .
    C C8 0.4826(2) -0.01508(11) 0.07098(18) 0.0188(3) Uani d . 1 . .
    H H1N 0.279(3) -0.0545(14) 0.449(2) 0.026(4) Uiso d . 1 . .
    H H3N 0.401(3) 0.0985(14) 0.118(2) 0.026(4) Uiso d . 1 . .
    H H6A 0.388(4) -0.1348(17) 0.2784(19) 0.049(6) Uiso d D 1 . .
    H H6B 0.295(4) -0.1971(13) 0.351(3) 0.049(6) Uiso d D 1 . .
loop_
    _atom_site_aniso_label
    _atom_site_aniso_U_11
    _atom_site_aniso_U_22
    _atom_site_aniso_U_33
    _atom_site_aniso_U_12
    _atom_site_aniso_U_13
    _atom_site_aniso_U_23
    Cl1 0.0305(2) 0.01659(19) 0.0206(2) 0.00294(16) 0.00279(17) 0.00130(16)
    O1 0.0335(7) 0.0212(6) 0.0172(7) 0.0020(5) 0.0033(5) 0.0015(5)
    O2 0.0530(10) 0.0281(7) 0.0262(8) 0.0080(7) 0.0064(7) 0.0114(6)
    O3 0.1039(16) 0.0265(8) 0.0358(10) 0.0169(9) 0.0408(10) 0.0046(7)
    O4 0.0494(9) 0.0214(7) 0.0285(8) -0.0010(6) 0.0064(7) -0.0057(6)
    O5 0.0498(12) 0.0292(9) 0.132(2) -0.0002(8) -0.0469(13) 0.0052(10)
    O6 0.0401(8) 0.0207(7) 0.0247(8) -0.0045(6) 0.0116(6) -0.0010(6)
    N1 0.0174(7) 0.0175(7) 0.0153(7) 0.0006(5) 0.0009(6) -0.0004(5)
    N2 0.0242(6) 0.0206(5) 0.0121(5) 0.0002(4) 0.0031(4) 0.0024(4)
    N3 0.0242(6) 0.0206(5) 0.0121(5) 0.0002(4) 0.0031(4) 0.0024(4)
    C1 0.0158(8) 0.0182(8) 0.0163(8) 0.0001(6) 0.0001(6) 0.0010(6)
    C2 0.0240(9) 0.0183(8) 0.0195(9) 0.0002(6) 0.0019(7) -0.0013(6)
    C3 0.0258(9) 0.0258(9) 0.0161(9) 0.0000(7) 0.0011(7) -0.0035(7)
    C4 0.0222(9) 0.0274(9) 0.0145(8) -0.0003(7) 0.0016(7) 0.0035(7)
    C5 0.0193(9) 0.0207(8) 0.0180(9) -0.0016(6) -0.0011(7) 0.0038(7)
    C6 0.0170(8) 0.0195(8) 0.0156(8) -0.0005(6) 0.0019(6) 0.0004(6)
    C7 0.0410(12) 0.0193(9) 0.0209(10) -0.0028(8) 0.0097(8) 0.0014(7)
    C8 0.0192(8) 0.0219(8) 0.0151(8) -0.0031(6) 0.0012(6) -0.0016(7)
_geom_special_details
;
 All esds (except the esd in the dihedral angle between two l.s. planes)
 are estimated using the full covariance matrix.  The cell esds are taken
 into account individually in the estimation of esds in distances, angles
 and torsion angles; correlations between esds in cell parameters are only
 used when they are defined by crystal symmetry.  An approximate (isotropic)
 treatment of cell esds is used for estimating esds involving l.s. planes.
;
loop_
    _geom_bond_atom_site_label_1
    _geom_bond_atom_site_label_2
    _geom_bond_site_symmetry_2
    _geom_bond_distance
    _geom_bond_publ_flag
    Cl1 O5 . 1.4198(17) ?
    Cl1 O4 . 1.4259(14) ?
    Cl1 O2 . 1.4309(14) ?
    Cl1 O3 . 1.4386(17) ?
    O1 C8 . 1.214(2) ?
    O6 H6A . 0.815(17) ?
    O6 H6B . 0.839(17) ?
    N1 C5 . 1.340(2) ?
    N1 C1 . 1.359(2) ?
    N1 H1N . 0.84(2) ?
    N2 C6 . 1.289(2) ?
    N2 N3 . 1.360(2) ?
    N3 C8 . 1.352(2) ?
    N3 H3N . 0.84(2) ?
    C1 C2 . 1.377(2) ?
    C1 C6 . 1.477(2) ?
    C2 C3 . 1.386(3) ?
    C2 H2 . 0.95 ?
    C3 C4 . 1.381(3) ?
    C3 H3 . 0.95 ?
    C4 C5 . 1.379(3) ?
    C4 H4 . 0.95 ?
    C5 H5 . 0.95 ?
    C6 C7 . 1.493(2) ?
    C7 H7A . 0.98 ?
    C7 H7B . 0.98 ?
    C7 H7C . 0.98 ?
    C8 C8 3_655 1.532(4) ?
loop_
    _geom_angle_atom_site_label_1
    _geom_angle_atom_site_label_2
    _geom_angle_atom_site_label_3
    _geom_angle_site_symmetry_1
    _geom_angle_site_symmetry_3
    _geom_angle
    _geom_angle_publ_flag
    O5 Cl1 O4 . . 109.55(10) ?
    O5 Cl1 O2 . . 109.96(11) ?
    O4 Cl1 O2 . . 111.30(9) ?
    O5 Cl1 O3 . . 108.40(14) ?
    O4 Cl1 O3 . . 108.69(10) ?
    O2 Cl1 O3 . . 108.87(9) ?
    H6A O6 H6B . . 114(3) ?
    C5 N1 C1 . . 122.70(15) ?
    C5 N1 H1N . . 116.7(15) ?
    C1 N1 H1N . . 120.6(15) ?
    C6 N2 N3 . . 118.61(14) ?
    C8 N3 N2 . . 118.15(15) ?
    C8 N3 H3N . . 122.0(14) ?
    N2 N3 H3N . . 118.4(15) ?
    N1 C1 C2 . . 118.18(16) ?
    N1 C1 C6 . . 118.26(15) ?
    C2 C1 C6 . . 123.53(16) ?
    C1 C2 C3 . . 120.13(17) ?
    C1 C2 H2 . . 119.9 ?
    C3 C2 H2 . . 119.9 ?
    C4 C3 C2 . . 120.17(17) ?
    C4 C3 H3 . . 119.9 ?
    C2 C3 H3 . . 119.9 ?
    C5 C4 C3 . . 118.46(17) ?
    C5 C4 H4 . . 120.8 ?
    C3 C4 H4 . . 120.8 ?
    N1 C5 C4 . . 120.35(16) ?
    N1 C5 H5 . . 119.8 ?
    C4 C5 H5 . . 119.8 ?
    N2 C6 C1 . . 113.35(15) ?
    N2 C6 C7 . . 128.13(17) ?
    C1 C6 C7 . . 118.52(15) ?
    C6 C7 H7A . . 109.5 ?
    C6 C7 H7B . . 109.5 ?
    H7A C7 H7B . . 109.5 ?
    C6 C7 H7C . . 109.5 ?
    H7A C7 H7C . . 109.5 ?
    H7B C7 H7C . . 109.5 ?
    O1 C8 N3 . . 126.18(17) ?
    O1 C8 C8 . 3_655 122.6(2) ?
    N3 C8 C8 . 3_655 111.16(18) ?
loop_
    _geom_torsion_atom_site_label_1
    _geom_torsion_atom_site_label_2
    _geom_torsion_atom_site_label_3
    _geom_torsion_atom_site_label_4
    _geom_torsion_site_symmetry_1
    _geom_torsion_site_symmetry_2
    _geom_torsion_site_symmetry_3
    _geom_torsion_site_symmetry_4
    _geom_torsion
    _geom_torsion_publ_flag
    C6 N2 N3 C8 . . . . 169.62(16) ?
    C5 N1 C1 C2 . . . . -0.7(2) ?
    C5 N1 C1 C6 . . . . -178.72(16) ?
    N1 C1 C2 C3 . . . . -0.3(3) ?
    C6 C1 C2 C3 . . . . 177.63(16) ?
    C1 C2 C3 C4 . . . . 0.9(3) ?
    C2 C3 C4 C5 . . . . -0.5(3) ?
    C1 N1 C5 C4 . . . . 1.1(3) ?
    C3 C4 C5 N1 . . . . -0.5(3) ?
    N3 N2 C6 C1 . . . . 176.07(14) ?
    N3 N2 C6 C7 . . . . -4.8(3) ?
    N1 C1 C6 N2 . . . . 3.3(2) ?
    C2 C1 C6 N2 . . . . -174.65(17) ?
    N1 C1 C6 C7 . . . . -175.92(16) ?
    C2 C1 C6 C7 . . . . 6.1(3) ?
    N2 N3 C8 O1 . . . . -9.0(3) ?
    N2 N3 C8 C8 . . . 3_655 172.93(16) ?
loop_
    _geom_hbond_atom_site_label_D
    _geom_hbond_atom_site_label_H
    _geom_hbond_atom_site_label_A
    _geom_hbond_site_symmetry_A
    _geom_hbond_distance_DH
    _geom_hbond_distance_HA
    _geom_hbond_distance_DA
    _geom_hbond_angle_DHA
    _geom_hbond_publ_flag
    N1 H1N O6 . 0.84(2) 1.86(2) 2.690(2) 168(2) yes
    N1 H1N N2 . 0.84(2) 2.32(2) 2.632(2) 102(2) yes
    N3 H3N O5 . 0.84(2) 2.36(2) 3.011(2) 134(2) yes
    N3 H3N O1 3_655 0.84(2) 2.36(2) 2.686(2) 104(2) yes
    O6 H6A O1 . 0.82(2) 2.08(2) 2.889(2) 173(2) yes
    O6 H6A N2 . 0.82(2) 2.62(3) 2.952(2) 106(2) no
    O6 H6B O3 2_545 0.84(2) 1.98(2) 2.809(2) 171(2) yes
    C2 H2 O5 5_555 0.95 2.33 3.206(2) 152 no
    C4 H4 O4 3_556 0.95 2.50 3.384(2) 155 no
    C5 H5 O2 2_545 0.95 2.56 3.460(2) 157 no
    C7 H7A N3 . 0.98 2.49 2.864(2) 103 no
data_global
_journal_date_recd_electronic     2010-02-24
_journal_date_accepted     2010-03-18
_journal_name_full     'Acta Crystallographica, Section E'
_journal_year     2010
_journal_volume     66
_journal_issue      4
_journal_page_first     o904
_journal_page_last     o905
_journal_paper_category     QO
_journal_coeditor_code     GK2261
_publ_contact_author_name     'Goran N. Kalu\/derovi\'c'
_publ_contact_author_address
;
Department of Chemistry,
Institute of Chemistry, Technology and Metallurgy,
University of Belgrade,
Studentski trg 14,
11000 Belgrade,
Serbia
;
_publ_contact_author_email     'goran@chem.bg.ac.rs'
_publ_contact_author_fax     '+381 11 263 6061'
_publ_contact_author_phone     '+381 11 333 6736'
_publ_section_title
;
2,2'-{1,1'-[2,2'-Oxalylbis(hydrazin-2-yl-1-ylidene)]diethylidyne}dipyridinium
bis(perchlorate) dihydrate
;
loop_
    _publ_author_name
    _publ_author_footnote
    _publ_author_address
    'Kalu\/derovi\'c, Goran N.' .
;
Department of Chemistry,
Institute of Chemistry, Technology and Metallurgy,
University of Belgrade,
Studentski trg 14,
11000 Belgrade,
Serbia
;
    'Mohamad Eshkourfu, Rabia O.' .
;
Faculty of Chemistry
University of Belgrade
Studentski trg 16,
11000 Belgrade
Serbia
;
    'G\'omez-Ruiz, Santiago' .
;
Departamento de Qu\'imica Inorg\'anica y Anal\`itica,
E.S.C.E.T.,
Universidad Rey Juan Carlos,
28933 M\'ostoles,
Madrid,
Spain
;
    'Miti\'c, Dragana' .
;
Faculty of Chemistry
University of Belgrade
Studentski trg 16,
11000 Belgrade
Serbia
;
    'An\/delkovi\'c, Katarina K.' .
;
Faculty of Chemistry
University of Belgrade
Studentski trg 16,
11000 Belgrade
Serbia
;
