# Supplementary material for: 2,2′-{1,1′-[2,2′-Oxalylbis(hydrazin-2-yl-1-yl­idene)]diethyl­idyne}dipyridinium bis­(perchlorate) dihydrate
Source: Acta Crystallogr Sect E Struct Rep Online. 2010 Mar 24;66(Pt 4):o904–5. doi: 10.1107/S1600536810010238 (PMC2983988; doi:10.1107/S1600536810010238)
Supplement: Supplementary file 2 [file e-66-0o904-Isup2.hkl]

#
# h,k,l, Fc-squared, Fo-squared, sigma(Fo-squared) and status flag
#
data_I
_shelx_title ' p21c in P2(1)/c'
_shelx_refln_list_code          4
_shelx_F_calc_maximum      219.12
_exptl_crystal_F_000       580.00
_reflns_d_resolution_high  0.7001
 
loop_
 _symmetry_equiv_pos_as_xyz
 'x, y, z'
 '-x, y+1/2, -z+1/2'
 '-x, -y, -z'
 'x, -y-1/2, z-1/2'
 
_cell_length_a     7.0166
_cell_length_b    15.6855
_cell_length_c    10.1152
_cell_angle_alpha  90.000
_cell_angle_beta   90.240
_cell_angle_gamma  90.000
 
_shelx_F_squared_multiplier     1.000
 
loop_
 _refln_index_h
 _refln_index_k
 _refln_index_l
 _refln_F_squared_calc
 _refln_F_squared_meas
 _refln_F_squared_sigma
 _refln_observed_status
   1   0   0     1372.19     1479.89     13.04 o
   2   0   0       24.44       13.83      5.24 o
   3   0   0     1388.39     1609.10     24.01 o
   4   0   0     1786.75     1883.90     30.36 o
   5   0   0     1129.40     1200.90     27.96 o
   6   0   0      325.53      362.39     27.17 o
   7   0   0      951.95     1068.48     31.27 o
   8   0   0       54.40       57.78     12.47 o
   9   0   0       30.71       35.90     23.29 o
  10   0   0       45.05       49.97     27.17 o
   1   1   0      258.79      263.36      3.44 o
   2   1   0     4286.21     4469.32     63.73 o
   3   1   0      952.16      972.24     13.57 o
   4   1   0     1945.67     2013.76     25.48 o
   5   1   0      415.78      492.30     13.24 o
   6   1   0      192.45      190.27     10.67 o
   7   1   0       35.53       21.17      9.19 o
   8   1   0       25.60       46.42      8.79 o
   9   1   0       97.19       77.23     17.60 o
  10   1   0       62.20       75.77     19.32 o
   1   2   0     6688.12     6995.88     33.46 o
   2   2   0      264.35      251.62      5.59 o
   3   2   0      595.54      624.11     11.00 o
   4   2   0      408.59      394.80     12.84 o
   5   2   0       15.28       10.81      5.83 o
   6   2   0      126.83      139.43      9.61 o
   7   2   0      103.24      111.42     10.09 o
   8   2   0      256.31      235.88     13.14 o
   9   2   0        0.29       -6.94     15.47 o
   1   3   0     2185.39     2350.60     14.90 o
   2   3   0      317.44      304.78      6.42 o
   3   3   0      140.75      133.39      5.39 o
   4   3   0        5.67        3.36      4.76 o
   5   3   0       10.49       11.90      5.81 o
   6   3   0       12.07       11.00      7.03 o
   7   3   0        4.47        4.73      7.65 o
   8   3   0        1.15        5.31      8.50 o
   9   3   0       18.14       22.94     11.90 o
   0   4   0      645.44      606.90      8.74 o
   1   4   0      101.90       69.70      4.18 o
   2   4   0        0.69        5.69      2.79 o
   3   4   0      179.25      170.77      5.86 o
   4   4   0       58.96       53.71      5.87 o
   5   4   0        6.00        5.49      3.67 o
   6   4   0       52.79       56.61      7.82 o
   7   4   0      151.48      162.17     11.06 o
   8   4   0      123.56      118.14     11.33 o
   9   4   0        1.30       10.78     14.98 o
   1   5   0      414.37      395.40      7.97 o
   2   5   0     3712.68     4126.22     20.70 o
   3   5   0      742.00      729.74      9.95 o
   4   5   0      532.13      592.00     11.25 o
   5   5   0       88.37       96.51      7.72 o
   6   5   0      105.18      122.37      9.37 o
   7   5   0        3.18        1.31      7.95 o
   8   5   0        4.07        4.51      8.42 o
   9   5   0        0.08        3.50     12.05 o
   0   6   0     2291.84     2106.84     18.78 o
   1   6   0      848.86      803.76     12.88 o
   2   6   0        4.13        2.98      2.10 o
   3   6   0      390.04      348.44      7.89 o
   4   6   0       91.49       78.99      5.59 o
   5   6   0       13.02       13.73      5.83 o
   6   6   0      257.64      265.57     11.85 o
   7   6   0      311.49      361.23     18.91 o
   8   6   0        7.54       11.52     10.54 o
   9   6   0       18.50       24.43     11.90 o
   1   7   0      731.49      717.17     15.97 o
   2   7   0      847.71      888.69     14.20 o
   3   7   0      801.56      848.48     11.37 o
   4   7   0       54.19       50.68      4.79 o
   5   7   0      453.05      497.51     12.04 o
   6   7   0      222.05      219.40     11.97 o
   7   7   0      358.02      304.62     17.13 o
   8   7   0       44.64       52.45     12.19 o
   9   7   0        0.73       -1.06     12.07 o
   0   8   0     3242.57     3290.49     22.15 o
   1   8   0      152.85      141.87      6.55 o
   2   8   0       72.79       71.65      5.93 o
   3   8   0        4.67        9.81      3.06 o
   4   8   0       62.26       51.77      4.69 o
   5   8   0        4.29        6.46      6.44 o
   6   8   0      114.58      108.70     12.04 o
   7   8   0        0.33        2.14      9.94 o
   8   8   0      126.03      105.48     13.61 o
   9   8   0      165.34      143.80     16.85 o
   1   9   0      435.98      494.18     10.92 o
   2   9   0      350.46      344.84     10.35 o
   3   9   0       16.31       24.36      5.59 o
   4   9   0        0.38        0.60      6.01 o
   5   9   0       59.35       68.35      8.13 o
   6   9   0      152.03      140.99     13.23 o
   7   9   0        0.03        2.74     10.50 o
   8   9   0        3.18        2.94     11.29 o
   9   9   0      115.94      116.90     15.82 o
   0  10   0      184.54      248.76      9.17 o
   1  10   0        2.73        7.25      4.55 o
   2  10   0       11.42       12.46      5.32 o
   3  10   0      532.76      536.16     14.10 o
   4  10   0       19.59       15.46      6.48 o
   5  10   0      164.17      175.45     10.81 o
   6  10   0       96.33       84.21      9.83 o
   7  10   0        2.28       -3.44     10.50 o
   8  10   0      172.85      176.58     16.96 o
   1  11   0      253.45      207.02      7.92 o
   2  11   0       69.73       55.07      6.68 o
   3  11   0     1093.80     1097.46     20.18 o
   4  11   0      418.68      374.87     13.62 o
   5  11   0       76.54       71.51      8.05 o
   6  11   0      372.96      378.87     15.89 o
   7  11   0       10.99       14.78     10.15 o
   8  11   0       74.63       84.53     15.38 o
   0  12   0     3076.22     2939.90     34.24 o
   1  12   0     1284.65     1258.63     16.82 o
   2  12   0      860.69      856.44     17.42 o
   3  12   0        6.35        6.15      6.64 o
   4  12   0       69.96       58.21      8.10 o
   5  12   0     1359.56     1419.44     30.27 o
   6  12   0       92.51       93.24     10.88 o
   7  12   0      146.85      169.91     15.98 o
   8  12   0        3.39        8.65     12.47 o
   1  13   0      135.19      126.30      7.27 o
   2  13   0      457.89      413.09     13.15 o
   3  13   0       63.59       66.05      8.31 o
   4  13   0      246.09      222.90     12.12 o
   5  13   0     1936.47     2019.22     28.88 o
   6  13   0       39.36       46.18      9.59 o
   7  13   0       26.24       18.99     12.04 o
   8  13   0        3.65        5.57     13.26 o
   0  14   0     1118.39     1116.46     22.77 o
   1  14   0      373.95      394.91     13.84 o
   2  14   0      103.02       83.07      7.45 o
   3  14   0        4.89        4.93      6.93 o
   4  14   0      108.42       88.31      9.83 o
   5  14   0       25.11       26.01      9.12 o
   6  14   0       57.92       68.66     10.62 o
   7  14   0      172.95      163.90     13.53 o
   1  15   0       61.45       50.00      8.46 o
   2  15   0      291.27      276.13     13.33 o
   3  15   0        2.04        2.99      6.76 o
   4  15   0       18.39       19.48      8.14 o
   5  15   0       13.25        7.97      8.93 o
   6  15   0        4.53        9.42      9.76 o
   7  15   0      111.80      112.32     13.13 o
   0  16   0        6.48        0.99     11.83 o
   1  16   0       76.17       73.70      9.52 o
   2  16   0      125.97      109.50     10.67 o
   3  16   0       73.63       81.89     10.08 o
   4  16   0       71.35       71.67     11.01 o
   5  16   0       83.50       80.97      9.97 o
   6  16   0       68.95       73.34     10.19 o
   7  16   0       56.81       56.20     12.82 o
   1  17   0       18.73       12.12      8.73 o
   2  17   0      136.10      119.94     11.68 o
   3  17   0       62.22       48.82      9.91 o
   4  17   0       94.15       84.84     11.48 o
   5  17   0        0.28       -3.95     10.24 o
   6  17   0       18.40       29.07     13.22 o
   0  18   0       30.46       24.46     12.86 o
   1  18   0      402.31      413.45     17.71 o
   2  18   0       38.03       29.57     10.90 o
   3  18   0        3.13        9.85      9.95 o
   4  18   0        0.01        0.02     10.30 o
   5  18   0        2.90        1.40     11.29 o
   1  19   0       17.89       23.27      9.41 o
   2  19   0        4.39       10.24      9.06 o
   3  19   0      272.98      294.16     18.90 o
   4  19   0       92.97       95.77     13.13 o
   5  19   0       72.09       87.52     14.05 o
   0  20   0      156.80      129.01     18.69 o
   1  20   0      261.83      247.94     15.67 o
   2  20   0       12.17       15.06     10.52 o
   3  20   0        2.10       -2.40     12.32 o
   4  20   0       76.84       82.87     18.52 o
   1  21   0        5.46       11.08     11.08 o
   2  21   0      137.20      161.48     17.76 o
   3  21   0       16.30       20.02     12.03 o
   0  22   0      237.09      171.25     31.05 o
   1  22   0       15.98       19.71     14.40 o
  -9   1   1        6.33       -1.56      9.76 o
  -8   1   1      170.21      171.02     15.97 o
  -7   1   1      120.05      106.83     11.48 o
  -6   1   1       36.36       29.93      8.85 o
  -5   1   1      914.22      959.74     20.52 o
  -4   1   1       40.36       43.73      6.70 o
  -3   1   1      193.76      223.06     14.32 o
  -2   1   1     3161.06     3458.59     79.04 o
  -1   1   1      241.90      282.73      6.67 o
   1   1   1       46.49       45.53      1.66 o
   2   1   1    48013.14    46749.67    283.27 o
   3   1   1     2448.13     2591.32     12.64 o
   4   1   1      397.11      428.35      7.06 o
   5   1   1      544.00      541.96     12.79 o
   6   1   1      220.51      221.00     10.84 o
   7   1   1       64.93       73.38      7.70 o
   8   1   1       23.39       33.14     14.16 o
   9   1   1       33.48       39.44     15.88 o
  -9   2   1       38.34       43.42      9.68 o
  -8   2   1      151.10      146.49     13.74 o
  -7   2   1       14.83       25.95      9.42 o
  -6   2   1       56.10       46.16      7.77 o
  -5   2   1     1359.44     1475.16     21.64 o
  -4   2   1      650.85      651.31     17.99 o
  -3   2   1     1025.32     1026.44     10.96 o
  -2   2   1     2163.84     2089.06     14.36 o
  -1   2   1     2853.05     2905.75     14.03 o
   0   2   1      456.68      431.02      6.11 o
   1   2   1     2758.54     2732.02     16.23 o
   2   2   1     3199.47     3130.05     14.33 o
   3   2   1       92.72       68.44      3.72 o
   4   2   1     2035.90     2118.71     16.79 o
   5   2   1      231.16      227.33      9.97 o
   6   2   1      450.83      501.93     22.42 o
   7   2   1        3.32        8.74      7.34 o
   8   2   1        9.52       10.85      8.52 o
   9   2   1       12.87       35.65     16.99 o
  -9   3   1       36.68       30.47     12.68 o
  -8   3   1       61.05       53.66     11.43 o
  -7   3   1      134.22      119.68     10.43 o
  -6   3   1     1238.59     1404.32     23.54 o
  -5   3   1     1390.32     1517.15     21.95 o
  -4   3   1      119.51      115.10      4.89 o
  -3   3   1       60.52       46.78      5.04 o
  -2   3   1        6.84       12.25      3.15 o
  -1   3   1    16041.18    16120.19     80.54 o
   0   3   1     6631.25     6962.22     43.88 o
   1   3   1    10557.38    10430.64     48.79 o
   2   3   1       32.35       52.31      3.01 o
   3   3   1      479.14      501.35     14.78 o
   4   3   1      256.32      256.63      7.03 o
   5   3   1       86.55       80.78      6.53 o
   6   3   1      410.46      438.12     14.19 o
   7   3   1       20.24       25.02      7.85 o
   8   3   1       46.51       58.10      9.37 o
   9   3   1       87.73       85.91     19.54 o
  -9   4   1      149.47      174.75     20.45 o
  -8   4   1       27.37       26.23     11.31 o
  -7   4   1       44.80       28.99      8.20 o
  -6   4   1      309.56      312.60     15.26 o
  -5   4   1      273.08      290.75     15.87 o
  -4   4   1       49.98       49.56      5.91 o
  -3   4   1      392.04      413.12     12.59 o
  -2   4   1      907.13      876.23      7.58 o
  -1   4   1     2381.30     2214.73     17.14 o
   0   4   1      317.32      360.50      6.00 o
   1   4   1      414.72      487.37      7.36 o
   2   4   1       61.38       49.00      2.96 o
   3   4   1     2568.28     2609.16     16.76 o
   4   4   1      196.47      192.89      6.67 o
   5   4   1     1687.04     1830.99     18.65 o
   6   4   1      517.38      586.28     16.87 o
   7   4   1       78.35       64.83      9.17 o
   8   4   1       26.93       38.15      9.43 o
   9   4   1       49.91       74.48     18.01 o
  -9   5   1        4.51       -2.38     14.63 o
  -8   5   1       84.81       65.24      9.99 o
  -7   5   1       92.10       92.61      9.68 o
  -6   5   1        1.17        4.57      7.12 o
  -5   5   1       52.93       62.15      7.07 o
  -4   5   1      349.28      348.77      9.22 o
  -3   5   1      103.59       97.75      5.85 o
  -2   5   1      205.80      287.35      8.07 o
  -1   5   1     2269.38     2370.00     15.99 o
   0   5   1     1682.83     1734.61     10.61 o
   1   5   1     1436.08     1466.61     12.71 o
   2   5   1       95.04       95.40      3.83 o
   3   5   1      143.60      138.37      5.62 o
   4   5   1       25.55       30.59      4.76 o
   5   5   1        8.53        6.99      4.48 o
   6   5   1        0.24        3.89      6.72 o
   7   5   1       31.83       37.45      8.31 o
   8   5   1      135.07      150.15     12.95 o
   9   5   1       32.14       31.58     16.27 o
  -9   6   1        3.02       -0.09     14.98 o
  -8   6   1        0.25       -0.37     10.45 o
  -7   6   1       11.95       19.48      8.27 o
  -6   6   1        1.59        9.35      7.00 o
  -5   6   1      275.68      291.09     10.84 o
  -4   6   1       71.18       74.44      5.58 o
  -3   6   1      178.72      172.21      4.09 o
  -2   6   1      272.76      296.16      6.08 o
  -1   6   1      719.13      742.03      9.90 o
   0   6   1     5990.56     6572.50     19.37 o
   1   6   1      196.82      207.53      8.58 o
   2   6   1       17.05       18.66      3.91 o
   3   6   1      179.80      173.95      6.11 o
   4   6   1     1089.50     1183.66     14.54 o
   5   6   1      263.15      224.84      9.34 o
   6   6   1        1.98        2.39      6.75 o
   7   6   1       13.27        9.31      8.18 o
   8   6   1        0.22       -3.71     10.33 o
   9   6   1       24.63       20.05     18.14 o
  -9   7   1       36.19       33.43     12.66 o
  -8   7   1       12.51       15.63     11.37 o
  -7   7   1      103.29       96.39     12.39 o
  -6   7   1       30.11       28.93      7.30 o
  -5   7   1      113.41      102.43      7.06 o
  -4   7   1       12.32       11.13      2.64 o
  -3   7   1       19.16       14.13      3.50 o
  -2   7   1      156.96      159.43      4.52 o
  -1   7   1       14.14       21.56      2.56 o
   0   7   1      499.94      568.11      6.34 o
   1   7   1       18.86       10.40      3.41 o
   2   7   1       82.66       67.90      4.95 o
   3   7   1      301.20      269.23      7.66 o
   4   7   1      126.20      112.33      5.98 o
   5   7   1       38.67       29.06      5.63 o
   6   7   1        1.96        0.51      8.82 o
   7   7   1       36.56       25.18      9.94 o
   8   7   1       28.07       29.42     10.53 o
   9   7   1      126.96      141.63     31.53 o
  -9   8   1       87.59       97.47     15.40 o
  -8   8   1        3.06        1.20     11.71 o
  -7   8   1      106.39      107.05     12.87 o
  -6   8   1       10.66       13.50      8.92 o
  -5   8   1      311.54      352.81     13.03 o
  -4   8   1       12.91       11.12      4.27 o
  -3   8   1      208.68      241.68      6.61 o
  -2   8   1      202.47      177.08      9.66 o
  -1   8   1      617.30      772.45     10.89 o
   0   8   1     1060.74     1105.07      9.43 o
   1   8   1     2113.96     2442.46     19.15 o
   2   8   1      185.37      198.96      8.13 o
   3   8   1      830.69      863.93     16.11 o
   4   8   1      124.75      112.77      6.45 o
   5   8   1      289.54      273.62     13.93 o
   6   8   1      162.69      177.44     13.17 o
   7   8   1       50.06       49.91     10.80 o
   8   8   1        3.81        8.75     10.87 o
   9   8   1        7.24       -5.22     15.39 o
  -9   9   1       26.71       31.31     12.02 o
  -8   9   1       92.09       84.87     13.38 o
  -7   9   1      380.16      398.24     19.27 o
  -6   9   1      555.51      606.11     21.06 o
  -5   9   1       44.63       43.15      7.47 o
  -4   9   1       94.84       89.48      7.15 o
  -3   9   1      270.45      234.60     15.40 o
  -2   9   1       21.06       18.17      5.02 o
  -1   9   1     1800.38     1844.52     13.93 o
   0   9   1      902.92      836.21      8.61 o
   1   9   1      690.08      643.18     10.74 o
   2   9   1      332.52      309.91     10.21 o
   3   9   1       68.16       65.83      6.71 o
   4   9   1        7.52        9.32      5.99 o
   5   9   1       29.37       39.61      7.44 o
   6   9   1      186.32      174.49     11.56 o
   7   9   1       26.89       26.56     10.67 o
   8   9   1      143.56      163.78     15.86 o
   9   9   1        1.77       -0.49     28.62 o
  -8  10   1        3.32       -0.62     11.97 o
  -7  10   1       64.02       83.50     12.64 o
  -6  10   1       45.02       40.68      8.92 o
  -5  10   1      408.28      415.57     14.77 o
  -4  10   1      732.05      775.86     18.11 o
  -3  10   1       13.96       11.23      5.66 o
  -2  10   1       68.02       53.06      5.80 o
  -1  10   1     1543.05     1617.41     15.11 o
   0  10   1      412.96      374.34      6.51 o
   1  10   1      144.92      145.85      7.61 o
   2  10   1      224.43      213.78      9.26 o
   3  10   1       89.38       72.13      7.19 o
   4  10   1      813.42      795.09     18.18 o
   5  10   1      579.49      601.30     15.42 o
   6  10   1      273.13      301.84     15.76 o
   7  10   1        4.32       13.54     10.37 o
   8  10   1       53.04       41.29     12.47 o
  -8  11   1       72.50       46.66     11.71 o
  -7  11   1      130.48      150.80     14.49 o
  -6  11   1       16.50        6.39      8.66 o
  -5  11   1      203.57      195.33     11.73 o
  -4  11   1       62.93       59.22      8.11 o
  -3  11   1      579.01      627.18     19.68 o
  -2  11   1       91.47      101.61      6.98 o
  -1  11   1      181.09      163.21      5.73 o
   0  11   1     2281.43     2288.52     18.91 o
   1  11   1     1324.51     1363.18     19.44 o
   2  11   1      435.07      455.84     12.92 o
   3  11   1       40.66       40.74      7.02 o
   4  11   1       25.21       29.57      7.20 o
   5  11   1       97.07       89.53      8.54 o
   6  11   1       59.54       57.21      9.77 o
   7  11   1      347.40      369.60     19.73 o
   8  11   1       21.04       22.97     12.55 o
  -8  12   1        6.58        3.29     12.86 o
  -7  12   1       40.82       33.35     13.86 o
  -6  12   1      151.42      134.02     11.64 o
  -5  12   1       15.10       15.08      8.01 o
  -4  12   1      255.67      229.88     11.93 o
  -3  12   1     1191.60     1193.42     23.72 o
  -2  12   1      254.95      222.72      9.01 o
  -1  12   1        9.23       10.31      4.89 o
   0  12   1      472.89      456.39      9.99 o
   1  12   1       31.02       35.13      6.04 o
   2  12   1       16.30        8.62      6.07 o
   3  12   1       84.69       77.66      8.35 o
   4  12   1      190.96      171.33     10.82 o
   5  12   1       79.27       82.95      9.70 o
   6  12   1      104.32      100.45     10.87 o
   7  12   1      465.30      468.99     22.19 o
   8  12   1       37.82       42.72     12.67 o
  -8  13   1       18.39       26.65     15.88 o
  -7  13   1       22.30       26.55     13.17 o
  -6  13   1        5.20        4.85      8.35 o
  -5  13   1        8.83        9.75      7.57 o
  -4  13   1        0.60        3.94      6.87 o
  -3  13   1      494.81      520.24     14.05 o
  -2  13   1      321.83      312.14     10.70 o
  -1  13   1      114.29      113.86      7.04 o
   0  13   1      165.98      151.77      7.23 o
   1  13   1       51.18       42.22      6.41 o
   2  13   1       47.54       42.25      7.04 o
   3  13   1       48.27       41.36      7.58 o
   4  13   1        1.38        1.47      7.60 o
   5  13   1       39.53       44.63      9.10 o
   6  13   1       25.46       26.98      8.59 o
   7  13   1      243.29      234.08     17.41 o
   8  13   1        1.26       13.46     11.89 o
  -7  14   1        6.87       15.23     14.70 o
  -6  14   1       38.14       28.14      8.79 o
  -5  14   1        7.49       11.46      7.13 o
  -4  14   1      375.67      358.85     13.37 o
  -3  14   1     2387.70     2347.01     28.34 o
  -2  14   1      207.02      187.27      9.37 o
  -1  14   1       94.21      100.77      8.94 o
   0  14   1      464.31      457.81     12.86 o
   1  14   1        6.76        8.87      6.21 o
   2  14   1      754.00      763.07     18.00 o
   3  14   1      471.03      474.51     15.44 o
   4  14   1      119.35      112.88     10.24 o
   5  14   1        1.03       -1.61      8.55 o
   6  14   1        2.55        2.09      9.46 o
   7  14   1      110.00      119.61     15.13 o
  -7  15   1      116.37      152.19     14.43 o
  -6  15   1      207.77      201.18     15.55 o
  -5  15   1      444.53      405.40     13.90 o
  -4  15   1        0.56        2.20      7.35 o
  -3  15   1       15.43       17.86      8.76 o
  -2  15   1       91.99       89.40      9.45 o
  -1  15   1      958.06      901.23     20.04 o
   0  15   1     1263.61     1216.41     24.32 o
   1  15   1      344.02      336.97     12.44 o
   2  15   1      207.17      206.62     14.27 o
   3  15   1       13.31       11.29      7.38 o
   4  15   1        1.33        4.14      8.39 o
   5  15   1       61.52       55.59      9.78 o
   6  15   1      288.41      284.78     15.73 o
   7  15   1       31.46       29.92     12.30 o
  -6  16   1      151.77      168.97     14.81 o
  -5  16   1      171.36      215.45     13.09 o
  -4  16   1      294.36      301.06     15.65 o
  -3  16   1       24.41       31.70      9.05 o
  -2  16   1      241.71      242.22     13.36 o
  -1  16   1       55.59       43.44      7.90 o
   0  16   1      450.32      420.60     16.18 o
   1  16   1      146.75      131.54     10.84 o
   2  16   1       55.37       51.23      9.16 o
   3  16   1      154.58      161.27     14.10 o
   4  16   1      532.82      474.01     30.54 o
   5  16   1      233.98      230.56     14.14 o
   6  16   1       98.92      119.84     11.95 o
  -6  17   1      234.44      265.16     20.33 o
  -5  17   1        5.68        9.59     11.00 o
  -4  17   1      239.62      252.34     15.15 o
  -3  17   1      164.69      155.11     12.85 o
  -2  17   1      142.74      134.17     11.55 o
  -1  17   1       63.95       72.34     10.03 o
   0  17   1      285.41      299.12     14.84 o
   1  17   1      639.25      635.14     24.55 o
   2  17   1       22.75       19.54      8.99 o
   3  17   1       96.58       83.88     10.93 o
   4  17   1       38.03       26.30     10.92 o
   5  17   1       82.90       83.74     13.28 o
   6  17   1       16.86       14.86     12.11 o
  -5  18   1       60.91       69.29     14.71 o
  -4  18   1        0.48        6.23     12.20 o
  -3  18   1       47.38       40.07      9.93 o
  -2  18   1        5.16        3.01     10.69 o
  -1  18   1      162.66      162.01     12.13 o
   0  18   1        6.80        6.73      8.83 o
   1  18   1       62.77       66.77     10.41 o
   2  18   1        7.34       13.02      9.51 o
   3  18   1       26.22       31.03     11.51 o
   4  18   1        6.21       11.01     10.63 o
   5  18   1      103.22      113.51     12.68 o
  -5  19   1      113.19      146.45     18.94 o
  -4  19   1        2.44        6.22     13.55 o
  -3  19   1        5.47        2.55     14.21 o
  -2  19   1       42.80       41.28     12.57 o
  -1  19   1       94.11      110.70     12.11 o
   0  19   1       68.39       63.50     10.40 o
   1  19   1       33.03       26.71      9.69 o
   2  19   1        2.79        2.42      9.36 o
   3  19   1       84.76      101.83     14.17 o
   4  19   1       35.95       42.57     12.36 o
   5  19   1        7.29        8.30     11.64 o
  -4  20   1       39.46       43.91     14.98 o
  -3  20   1       12.91       36.19     15.03 o
  -2  20   1       24.10       35.41     11.71 o
  -1  20   1        9.98       14.36     11.91 o
   0  20   1       19.79       16.60     11.91 o
   1  20   1       52.51       66.32     13.63 o
   2  20   1        8.53       14.05     12.22 o
   3  20   1       31.27       39.13     10.96 o
   4  20   1        7.87       12.53     12.99 o
  -3  21   1       12.67       19.89     15.95 o
  -2  21   1      291.10      326.02     21.37 o
  -1  21   1       31.30       53.28     13.70 o
   0  21   1       12.10       25.03     12.58 o
   1  21   1       91.09      101.19     15.37 o
   2  21   1       18.47       25.53     13.29 o
   3  21   1       92.77       99.21     14.89 o
  -1  22   1      107.40       81.85     16.59 o
   0  22   1        8.70       12.42     12.38 o
   1  22   1       42.03       32.04     13.53 o
  -9   0   2      226.31      231.29     21.44 o
  -8   0   2       31.90       36.60     10.27 o
  -7   0   2      573.01      524.43     33.96 o
  -6   0   2     2964.00     3184.88     70.83 o
  -5   0   2      777.83      837.34     34.93 o
  -4   0   2      427.46      376.95     22.80 o
  -3   0   2       72.87       86.75      7.07 o
  -2   0   2    10318.19    10877.60     58.66 o
  -1   0   2     6386.53     6701.59     46.57 o
   0   0   2     7695.22     7979.85    160.82 o
   1   0   2     7700.05     7814.03     48.47 o
   2   0   2     5285.32     5817.05     47.27 o
   3   0   2     1157.91     1267.70     18.79 o
   4   0   2     6012.47     6619.70     47.36 o
   5   0   2     1338.18     1313.21     28.50 o
   6   0   2      315.86      251.01     18.17 o
   7   0   2      170.82      195.00     17.32 o
   8   0   2      215.44      244.99     28.62 o
   9   0   2       32.92       11.64     28.62 o
  -9   1   2        8.69        1.45      8.45 o
  -8   1   2       98.80       93.11      9.38 o
  -7   1   2        8.48       10.63      9.38 o
  -6   1   2       17.02       11.72     11.05 o
  -5   1   2      561.95      530.25     20.24 o
  -4   1   2      966.99      929.51     12.10 o
  -3   1   2     3506.68     3446.36     26.07 o
  -2   1   2      435.82      406.24      8.03 o
  -1   1   2     3860.71     3933.52     21.90 o
   0   1   2     1338.40     1352.36     12.14 o
   1   1   2      291.69      350.79      5.10 o
   2   1   2     4346.98     4228.04     23.46 o
   3   1   2     3522.84     3664.83     17.04 o
   4   1   2     1493.80     1440.55     11.39 o
   5   1   2      122.00      112.41      4.87 o
   6   1   2      264.84      288.95      9.37 o
   7   1   2        0.72        7.36      7.15 o
   8   1   2        6.87        3.52     14.74 o
   9   1   2       45.87       41.72     19.89 o
  -9   2   2        8.79       11.44      8.68 o
  -8   2   2      108.84      105.02     11.39 o
  -7   2   2      118.68       99.80      9.41 o
  -6   2   2       65.14       67.84      9.86 o
  -5   2   2      105.01      105.69      9.48 o
  -4   2   2      752.37      829.71     13.25 o
  -3   2   2       11.02        7.23      2.55 o
  -2   2   2     2208.37     2124.99     13.66 o
  -1   2   2      717.56      737.30      8.87 o
   0   2   2      876.51      919.85      9.04 o
   1   2   2     7858.20     7836.25     22.04 o
   2   2   2      844.52      845.55      7.95 o
   3   2   2       80.48       80.14      3.38 o
   4   2   2     4528.72     4831.31     25.99 o
   5   2   2        6.58        9.73      3.90 o
   6   2   2        9.80        7.88      5.26 o
   7   2   2        9.29        6.14      7.32 o
   8   2   2       17.01       11.08     11.65 o
  -9   3   2       63.01       64.89     11.85 o
  -8   3   2       12.56       17.18      9.43 o
  -7   3   2       73.37       66.50     11.20 o
  -6   3   2      462.10      455.77     12.46 o
  -5   3   2       36.20       25.22      5.46 o
  -4   3   2      407.55      411.16      7.37 o
  -3   3   2     1134.87     1238.90     11.27 o
  -2   3   2       53.34       53.95      3.19 o
  -1   3   2      791.13      865.54      9.60 o
   0   3   2      195.07      211.99      6.02 o
   1   3   2       54.10       69.56      3.19 o
   2   3   2      156.99      193.27      4.23 o
   3   3   2      119.35      146.85      3.86 o
   4   3   2      171.49      150.07      4.85 o
   5   3   2      559.34      590.85     13.58 o
   6   3   2      292.01      250.34     11.52 o
   7   3   2      106.86      107.36      9.80 o
   8   3   2        1.31        9.39     13.99 o
   9   3   2        8.22       -2.45     14.33 o
  -9   4   2       10.71       12.97     12.87 o
  -8   4   2        8.08        4.94      9.31 o
  -7   4   2      128.95      134.09     12.76 o
  -6   4   2       13.36       20.04      5.68 o
  -5   4   2        0.70        4.67      4.72 o
  -4   4   2      930.70     1009.99     11.93 o
  -3   4   2      474.01      488.00      7.07 o
  -2   4   2     1153.52     1255.70     16.23 o
  -1   4   2      131.44      131.25      4.54 o
   0   4   2      277.82      314.31      7.89 o
   1   4   2     1930.04     1933.43     18.44 o
   2   4   2       71.78       78.97      4.10 o
   3   4   2      788.52      778.12      8.17 o
   4   4   2       64.60       70.02      5.24 o
   5   4   2        8.75        8.49      4.62 o
   6   4   2       95.67       81.88      8.62 o
   7   4   2        8.11       10.13      7.90 o
   8   4   2      106.98       98.00     14.38 o
   9   4   2        2.78       -0.58     18.37 o
  -9   5   2       88.32       90.82     15.09 o
  -8   5   2       19.59       17.71      9.62 o
  -7   5   2      224.02      250.56     13.01 o
  -6   5   2      126.25      124.79     10.63 o
  -5   5   2      143.94      154.45      7.34 o
  -4   5   2      271.43      299.58      6.87 o
  -3   5   2       49.94       69.85      3.74 o
  -2   5   2       44.96       37.16      4.29 o
  -1   5   2      188.21      203.94      5.51 o
   0   5   2     8632.19     8893.16    118.86 o
   1   5   2     2993.80     3112.86     24.43 o
   2   5   2      681.98      666.06     10.22 o
   3   5   2       96.64       89.80      4.17 o
   4   5   2      662.17      641.75      9.43 o
   5   5   2     1020.48     1023.82     15.53 o
   6   5   2       23.54       17.89      7.21 o
   7   5   2      511.41      564.06     17.62 o
   8   5   2       25.22       20.45     12.60 o
   9   5   2       16.77        8.92     18.51 o
  -9   6   2        8.78        6.41     12.10 o
  -8   6   2      214.25      191.34     13.79 o
  -7   6   2       53.01       56.33      9.18 o
  -6   6   2      481.16      520.24     15.52 o
  -5   6   2        4.58        8.94      6.06 o
  -4   6   2       73.44       81.08      4.45 o
  -3   6   2      364.97      395.35      8.24 o
  -2   6   2       31.82       35.58      4.46 o
  -1   6   2      369.54      383.86      7.58 o
   0   6   2       24.46        6.32      5.31 o
   1   6   2     2703.27     2618.88     18.33 o
   2   6   2      507.63      565.33      8.09 o
   3   6   2      255.42      229.14      6.38 o
   4   6   2      327.94      311.68      7.43 o
   5   6   2        0.42        2.91      5.21 o
   6   6   2      105.67      107.59      9.58 o
   7   6   2      148.31      185.35     12.09 o
   8   6   2       48.23       61.29     15.85 o
   9   6   2      124.33      146.55     22.76 o
  -9   7   2       12.60        8.34     13.42 o
  -8   7   2       88.30       88.98     12.09 o
  -7   7   2       19.24       25.42     10.29 o
  -6   7   2      177.54      164.05     10.48 o
  -5   7   2      111.56      105.98      8.11 o
  -4   7   2       44.85       37.75      4.94 o
  -3   7   2      116.61      103.60      5.10 o
  -2   7   2       87.64      103.26      5.83 o
  -1   7   2     1116.95     1002.47     12.27 o
   0   7   2     3358.75     3394.91     32.37 o
   1   7   2       73.97       70.01      4.58 o
   2   7   2     1397.53     1592.52     13.19 o
   3   7   2      142.97      112.29      5.14 o
   4   7   2      300.45      278.12      8.14 o
   5   7   2     1644.83     1679.37     18.67 o
   6   7   2      888.32      974.54     20.61 o
   7   7   2       26.36       31.71      9.85 o
   8   7   2        5.53        2.41     14.30 o
   9   7   2       21.31       21.11     16.77 o
  -9   8   2       64.92       59.17     13.51 o
  -8   8   2       10.20       19.03     10.40 o
  -7   8   2        3.85       12.63      9.23 o
  -6   8   2      260.31      256.04     14.84 o
  -5   8   2      750.77      811.24     15.34 o
  -4   8   2      159.31      157.79      7.18 o
  -3   8   2      132.84      123.29      5.55 o
  -2   8   2       21.37       25.26      4.49 o
  -1   8   2      401.96      435.79      8.98 o
   0   8   2      504.91      486.65      9.49 o
   1   8   2     2641.64     2833.37     21.17 o
   2   8   2      340.91      334.46      9.83 o
   3   8   2       13.74       17.56      4.94 o
   4   8   2       19.24       21.50      5.94 o
   5   8   2       81.58       65.61      6.30 o
   6   8   2       17.20       16.14      9.14 o
   7   8   2        4.15       10.08      9.90 o
   8   8   2      100.01      129.41     14.50 o
   9   8   2        9.10       -2.65     16.69 o
  -9   9   2       97.70       62.35     16.51 o
  -8   9   2        3.09        0.51     12.21 o
  -7   9   2      163.38      147.11     12.82 o
  -6   9   2       11.88       14.76      8.57 o
  -5   9   2       23.97       31.24      6.97 o
  -4   9   2       57.33       55.95      6.88 o
  -3   9   2       67.35       70.20      4.67 o
  -2   9   2       69.12       64.84      3.85 o
  -1   9   2     1052.65     1113.96     14.39 o
   0   9   2       40.38       43.73      3.76 o
   1   9   2     1996.35     2107.50     15.12 o
   2   9   2      346.09      344.72      9.42 o
   3   9   2     1062.98     1078.13     16.63 o
   4   9   2       84.47       72.35      7.30 o
   5   9   2       11.36        7.18      5.88 o
   6   9   2       76.71       91.62      9.05 o
   7   9   2       10.17        5.33      9.65 o
   8   9   2        0.64        3.81     11.39 o
   9   9   2       12.72        8.73     27.65 o
  -8  10   2        4.59        6.13     13.50 o
  -7  10   2       88.88       77.99     11.22 o
  -6  10   2        3.38       -2.14      8.89 o
  -5  10   2       21.65       28.15      7.00 o
  -4  10   2      443.24      411.73     12.40 o
  -3  10   2        1.12        1.90      5.23 o
  -2  10   2       58.91       61.63      5.90 o
  -1  10   2      633.48      624.22     11.53 o
   0  10   2       27.28       14.27      3.23 o
   1  10   2      220.79      210.19      5.13 o
   2  10   2        7.22        8.98      4.76 o
   3  10   2        6.83       11.40      5.95 o
   4  10   2       48.05       35.29      7.01 o
   5  10   2       59.77       66.05      7.45 o
   6  10   2       38.17       38.03      8.31 o
   7  10   2        8.07        0.05     10.28 o
   8  10   2        6.22        4.84     11.99 o
  -8  11   2        3.31       -2.00     14.52 o
  -7  11   2       12.18        6.21     11.97 o
  -6  11   2       47.87       48.65      8.92 o
  -5  11   2       13.28       16.04      7.10 o
  -4  11   2       33.56       29.67      6.89 o
  -3  11   2     1220.88     1191.20     18.99 o
  -2  11   2     1326.27     1334.22     20.58 o
  -1  11   2      441.80      444.82      6.90 o
   0  11   2      214.42      190.29      6.10 o
   1  11   2       28.81       26.10      4.80 o
   2  11   2      349.57      336.66     10.00 o
   3  11   2      183.80      184.98     10.18 o
   4  11   2      319.96      321.18     12.89 o
   5  11   2      129.74      120.67      9.90 o
   6  11   2       32.38       30.05      8.21 o
   7  11   2      125.67      127.60     13.75 o
   8  11   2       16.60       15.24     12.73 o
  -8  12   2       26.02       18.18     14.83 o
  -7  12   2      439.92      485.93     23.96 o
  -6  12   2      682.19      731.80     22.67 o
  -5  12   2      388.08      387.05     13.91 o
  -4  12   2        6.42        7.32      6.54 o
  -3  12   2      101.86       98.71      7.85 o
  -2  12   2      921.14      959.97     16.55 o
  -1  12   2       76.59       71.86      6.25 o
   0  12   2     1450.80     1556.88     22.42 o
   1  12   2      900.46      915.17     13.70 o
   2  12   2      274.21      304.30     11.67 o
   3  12   2       82.12       73.55      7.93 o
   4  12   2       35.18       44.07      7.84 o
   5  12   2       46.35       47.84      8.92 o
   6  12   2       60.01       63.08      9.53 o
   7  12   2       65.52       48.24     12.95 o
   8  12   2       79.32       97.30     15.25 o
  -8  13   2       77.72       95.72     16.97 o
  -7  13   2        5.55        6.24     12.81 o
  -6  13   2       10.95        1.02      9.95 o
  -5  13   2      302.06      323.87     13.65 o
  -4  13   2      351.74      360.99     13.21 o
  -3  13   2      175.15      155.85      9.34 o
  -2  13   2      127.01      123.50      7.96 o
  -1  13   2     4084.92     4027.50     31.14 o
   0  13   2       17.54       17.94      6.92 o
   1  13   2      269.04      259.27     15.69 o
   2  13   2      663.52      649.28     16.42 o
   3  13   2      500.04      485.34     20.16 o
   4  13   2      737.68      722.33     19.29 o
   5  13   2      245.09      208.32     12.70 o
   6  13   2      160.52      148.03     12.43 o
   7  13   2       87.69       62.55     12.76 o
   8  13   2        4.85        6.78     13.62 o
  -7  14   2       36.41       24.92     15.23 o
  -6  14   2      135.71      157.73     14.06 o
  -5  14   2      155.55      161.93     13.11 o
  -4  14   2       54.62       38.59      7.78 o
  -3  14   2       22.98       19.85      6.63 o
  -2  14   2      146.14      129.99      8.38 o
  -1  14   2      662.09      721.82     23.39 o
   0  14   2      168.04      175.31     10.93 o
   1  14   2      699.47      706.79     21.74 o
   2  14   2      210.71      205.66     10.94 o
   3  14   2        1.68        4.31      7.40 o
   4  14   2        3.43        1.65      7.81 o
   5  14   2       33.55       28.18      8.52 o
   6  14   2        9.20        3.04      8.26 o
   7  14   2       29.15       38.15     13.80 o
  -7  15   2        8.21       11.34     14.69 o
  -6  15   2       13.14        2.45      9.99 o
  -5  15   2       15.80       16.26      9.93 o
  -4  15   2      394.93      377.20     14.14 o
  -3  15   2       44.43       46.25      9.06 o
  -2  15   2       21.28       25.37      8.03 o
  -1  15   2      158.55      127.70     10.07 o
   0  15   2      357.93      366.19     15.90 o
   1  15   2       48.67       31.05      7.84 o
   2  15   2      331.75      300.11     16.60 o
   3  15   2      430.04      436.17     15.68 o
   4  15   2       53.05       52.12      9.06 o
   5  15   2       75.40       67.08     10.13 o
   6  15   2      133.73      137.33     11.44 o
   7  15   2       89.68       93.68     15.55 o
  -6  16   2       31.88       38.34     11.29 o
  -5  16   2        7.45        3.01      9.85 o
  -4  16   2       17.73       20.31     11.61 o
  -3  16   2       65.40       70.59     10.34 o
  -2  16   2      220.12      219.67     13.79 o
  -1  16   2        7.76        5.23      7.29 o
   0  16   2        8.21       13.11      7.88 o
   1  16   2      122.73      107.32     10.46 o
   2  16   2       23.25       19.05      7.93 o
   3  16   2       10.85        9.02      9.62 o
   4  16   2        1.10        2.89     10.17 o
   5  16   2       46.88       50.28     10.09 o
   6  16   2        5.79       -1.95     11.55 o
  -6  17   2       21.71       17.62     13.58 o
  -5  17   2        1.90       -4.26     12.34 o
  -4  17   2       55.66       45.25     12.91 o
  -3  17   2      132.54      136.62     15.10 o
  -2  17   2      332.84      339.21     18.47 o
  -1  17   2       27.25       26.53      8.90 o
   0  17   2       14.74       13.35      8.10 o
   1  17   2      135.77      128.66     11.23 o
   2  17   2       49.58       41.98     10.63 o
   3  17   2       14.89       18.13     10.62 o
   4  17   2       45.81       53.24     12.69 o
   5  17   2       30.36       35.58     11.98 o
   6  17   2       61.91       55.83     13.53 o
  -5  18   2       55.47       69.94     15.45 o
  -4  18   2      221.58      215.19     18.03 o
  -3  18   2       68.71       74.77     13.86 o
  -2  18   2       21.09       24.40     14.50 o
  -1  18   2      262.30      235.23     17.41 o
   0  18   2      197.21      167.90     15.09 o
   1  18   2       16.87       21.95     10.56 o
   2  18   2      144.89      163.96     14.91 o
   3  18   2       62.80       68.52     10.64 o
   4  18   2       33.70       31.47     11.65 o
   5  18   2       31.64       25.05     12.22 o
  -5  19   2       99.22      119.65     17.21 o
  -4  19   2       91.83       93.96     15.51 o
  -3  19   2      103.97      108.41     17.95 o
  -2  19   2      108.07      103.35     14.34 o
  -1  19   2       35.09       24.64     12.18 o
   0  19   2      122.92      114.20     14.53 o
   1  19   2       42.53       27.59     11.89 o
   2  19   2       39.93       46.21     11.54 o
   3  19   2       85.00       84.01     12.87 o
   4  19   2       79.72       92.62     12.26 o
   5  19   2      153.00      146.12     16.92 o
  -4  20   2       18.21       17.55     14.43 o
  -3  20   2       36.97       34.96     15.77 o
  -2  20   2        9.07       16.39     12.39 o
  -1  20   2      170.69      169.69     17.27 o
   0  20   2      506.08      538.07     24.91 o
   1  20   2      177.27      216.61     17.26 o
   2  20   2       65.73       75.17     13.59 o
   3  20   2       27.12       35.41     12.64 o
   4  20   2        6.36       11.10     11.00 o
  -3  21   2       30.62       42.81     16.09 o
  -2  21   2        1.21        2.52     14.15 o
  -1  21   2      177.73      207.99     18.67 o
   0  21   2        2.27        8.82     13.06 o
   1  21   2       22.87       14.63     12.94 o
   2  21   2       19.04       19.09     13.70 o
   3  21   2      171.10      216.80     18.97 o
  -1  22   2       10.95       13.30     13.61 o
   0  22   2       32.01       44.88     13.70 o
   1  22   2        5.07       -8.23     14.92 o
  -9   1   3       28.00       17.88     10.57 o
  -8   1   3       17.21       11.34      9.38 o
  -7   1   3      425.15      426.50     15.61 o
  -6   1   3      166.00      146.02     14.14 o
  -5   1   3      298.38      302.85     11.37 o
  -4   1   3     2081.30     2246.94     16.04 o
  -3   1   3     1126.35     1221.05     13.67 o
  -2   1   3      983.29      999.83     14.04 o
  -1   1   3     1686.41     1712.87     21.61 o
   0   1   3     1895.30     2151.79     13.53 o
   1   1   3     2187.26     2211.95     11.32 o
   2   1   3      118.55      107.20      3.50 o
   3   1   3      111.37      130.04      3.40 o
   4   1   3     3189.91     3462.67     17.71 o
   5   1   3       39.66       34.59      3.26 o
   6   1   3     1554.47     1646.91     22.44 o
   7   1   3      100.60       96.58     13.06 o
   8   1   3       30.13       31.18     13.17 o
   9   1   3       22.73       41.98     21.76 o
  -9   2   3      154.65      149.31     13.50 o
  -8   2   3       95.06       93.79     11.24 o
  -7   2   3       67.11       68.03      8.01 o
  -6   2   3       60.99       79.43      8.87 o
  -5   2   3      603.42      631.67     18.49 o
  -4   2   3      221.20      212.83      8.75 o
  -3   2   3     1954.18     1809.09     14.43 o
  -2   2   3      211.90      164.17     10.02 o
  -1   2   3     4784.21     4844.92     51.47 o
   0   2   3      279.25      250.02      4.31 o
   1   2   3     1268.56     1481.91     11.45 o
   2   2   3      625.31      613.16      6.48 o
   3   2   3     1231.91     1117.11      8.14 o
   4   2   3     2132.56     2163.96     13.32 o
   5   2   3      833.96      845.35      9.39 o
   6   2   3      118.20      117.25     10.01 o
   7   2   3       48.11       24.29     10.55 o
   8   2   3       39.65       30.51     13.06 o
   9   2   3       42.25       55.85     20.72 o
  -9   3   3        5.44       10.54      9.96 o
  -8   3   3        7.13       12.72      9.73 o
  -7   3   3      288.16      248.44     13.84 o
  -6   3   3      510.78      480.82     13.31 o
  -5   3   3     1255.66     1294.63     25.44 o
  -4   3   3       40.53       30.31      3.89 o
  -3   3   3     1591.11     1787.06     18.91 o
  -2   3   3      148.05      184.02      4.64 o
  -1   3   3       20.75       29.15      4.11 o
   0   3   3     6190.86     6173.00     27.72 o
   1   3   3       60.76       37.49      2.74 o
   2   3   3      863.60      813.08      8.32 o
   3   3   3     1372.42     1368.99     10.94 o
   4   3   3        8.61       13.04      3.41 o
   5   3   3      459.10      456.98      9.21 o
   6   3   3      357.96      344.68     13.03 o
   7   3   3       63.18       50.68     12.19 o
   8   3   3       86.13      119.82     15.54 o
   9   3   3       56.34       87.59     16.49 o
  -9   4   3        8.27        1.41     13.16 o
  -8   4   3       79.68       57.60     10.87 o
  -7   4   3      167.02      159.71     12.03 o
  -6   4   3       37.69       29.49      6.53 o
  -5   4   3      233.37      239.66      8.22 o
  -4   4   3     2228.71     2309.05     21.86 o
  -3   4   3      128.12      116.57      4.65 o
  -2   4   3     1767.05     1696.74     12.45 o
  -1   4   3       19.99       30.33      3.97 o
   0   4   3     2165.09     2118.91     23.08 o
   1   4   3      304.47      353.89      6.50 o
   2   4   3      533.77      625.89     12.15 o
   3   4   3      509.60      490.93      6.79 o
   4   4   3     1392.43     1340.28     12.43 o
   5   4   3      300.40      261.15      7.68 o
   6   4   3      255.38      279.42     12.30 o
   7   4   3      351.54      366.31     18.83 o
   8   4   3      129.46      115.06     15.03 o
   9   4   3       27.09        5.27     18.93 o
  -9   5   3       75.42       95.09     15.84 o
  -8   5   3       54.20       51.81     10.29 o
  -7   5   3       33.39       20.70      9.11 o
  -6   5   3      350.32      306.04     11.67 o
  -5   5   3       22.70       24.91      5.01 o
  -4   5   3      206.25      203.82      6.48 o
  -3   5   3      132.47      124.13      4.97 o
  -2   5   3     2062.05     2273.79     18.08 o
  -1   5   3      505.56      567.66      7.69 o
   0   5   3        3.37       11.11      2.65 o
   1   5   3      130.48      169.02      5.11 o
   2   5   3      527.38      512.14      8.48 o
   3   5   3       75.87       58.51      3.67 o
   4   5   3      297.59      312.68      6.19 o
   5   5   3       12.31       12.26      4.38 o
   6   5   3       90.52       96.62      9.17 o
   7   5   3       22.33       32.94     11.15 o
   8   5   3        8.57       -9.62     16.20 o
   9   5   3      128.06      128.78     22.57 o
  -9   6   3       22.51       15.00     12.48 o
  -8   6   3       10.42        7.51     12.16 o
  -7   6   3       49.16       52.93      8.48 o
  -6   6   3      116.65      120.27      8.97 o
  -5   6   3      320.84      298.60     10.46 o
  -4   6   3       51.07       46.24      4.43 o
  -3   6   3       90.71      100.10      4.91 o
  -2   6   3       72.83       93.06      6.79 o
  -1   6   3       40.70       43.15      3.74 o
   0   6   3      213.55      243.11      6.54 o
   1   6   3      645.30      651.68     10.11 o
   2   6   3      590.00      559.83      9.39 o
   3   6   3      595.63      593.31      9.09 o
   4   6   3      165.13      201.62      6.20 o
   5   6   3       20.17       14.21      5.30 o
   6   6   3       28.07       27.42      8.08 o
   7   6   3       24.80       31.94      8.92 o
   8   6   3      129.40      126.28     20.39 o
   9   6   3       44.33       35.60     18.48 o
  -9   7   3        3.31        7.49     13.30 o
  -8   7   3        5.59       12.16     12.85 o
  -7   7   3       37.60       32.39      8.84 o
  -6   7   3       58.38       71.28      8.10 o
  -5   7   3      104.68      119.53     10.16 o
  -4   7   3       73.70       67.42      4.89 o
  -3   7   3       14.45       15.79      3.74 o
  -2   7   3       24.62       26.34      4.45 o
  -1   7   3      930.26      973.25     12.13 o
   0   7   3      286.72      317.64      8.83 o
   1   7   3      119.54      117.63      6.17 o
   2   7   3      318.15      312.09      8.53 o
   3   7   3       82.61       74.73      4.48 o
   4   7   3      152.90      138.00      5.91 o
   5   7   3        7.45        5.03      4.23 o
   6   7   3       12.08        7.08      7.49 o
   7   7   3       37.62       30.85     10.74 o
   8   7   3        1.25       -2.75     17.06 o
   9   7   3       44.42       34.32     19.44 o
  -9   8   3       30.83       67.03     22.55 o
  -8   8   3       88.24      100.54     15.25 o
  -7   8   3       91.10       72.13     13.23 o
  -6   8   3       63.71       71.04      9.80 o
  -5   8   3      387.17      369.05     11.46 o
  -4   8   3      309.00      318.96      8.14 o
  -3   8   3      113.34      108.94      5.70 o
  -2   8   3      166.59      135.65      6.48 o
  -1   8   3     1666.57     1732.34     16.87 o
   0   8   3      711.26      765.51     12.82 o
   1   8   3      468.11      496.73     11.08 o
   2   8   3      514.17      570.90     12.62 o
   3   8   3     1626.13     1686.69     17.67 o
   4   8   3       46.75       50.99      4.79 o
   5   8   3       61.17       51.67      6.17 o
   6   8   3      303.25      312.18     16.40 o
   7   8   3      205.77      188.52     14.92 o
   8   8   3       30.35       30.29     16.08 o
   9   8   3        9.11       11.79     20.65 o
  -8   9   3       27.27       37.34     14.27 o
  -7   9   3      442.52      438.70     22.19 o
  -6   9   3       16.19       22.70      8.21 o
  -5   9   3       15.96       17.73      6.82 o
  -4   9   3      260.50      252.30      9.98 o
  -3   9   3      196.69      202.95     13.26 o
  -2   9   3      181.67      177.14      7.53 o
  -1   9   3       95.63      106.95      5.90 o
   0   9   3       87.47       77.49      5.07 o
   1   9   3     1023.35     1048.07     14.38 o
   2   9   3     1199.18     1204.42     18.91 o
   3   9   3     1099.72     1156.47     17.54 o
   4   9   3      138.10      110.77      7.04 o
   5   9   3        4.30        3.26      5.07 o
   6   9   3        8.64       10.48      9.70 o
   7   9   3      188.46      187.76     15.49 o
   8   9   3       94.39       97.34     18.41 o
  -8  10   3       12.69        5.39     14.00 o
  -7  10   3      306.69      335.59     20.35 o
  -6  10   3       18.51       24.24     12.28 o
  -5  10   3      578.89      564.48     15.38 o
  -4  10   3      316.59      314.65     11.15 o
  -3  10   3      184.43      173.11      8.66 o
  -2  10   3      324.27      297.44      9.32 o
  -1  10   3     1417.31     1474.82     20.43 o
   0  10   3     2356.77     2398.48     21.23 o
   1  10   3      155.91      178.95      8.23 o
   2  10   3      349.79      316.44      9.79 o
   3  10   3      168.14      145.55      8.01 o
   4  10   3     1123.63     1102.95     18.98 o
   5  10   3      873.22      843.90     16.19 o
   6  10   3      120.66      119.48     12.70 o
   7  10   3       41.83       46.99     10.95 o
   8  10   3        0.93       -2.94     16.92 o
  -8  11   3       22.04       24.16     15.11 o
  -7  11   3        6.21        0.93     11.99 o
  -6  11   3      300.50      302.16     20.79 o
  -5  11   3      747.65      787.84     21.68 o
  -4  11   3      724.95      732.57     16.25 o
  -3  11   3       47.85       44.79      6.43 o
  -2  11   3      563.02      549.98     12.53 o
  -1  11   3      528.57      531.03     11.40 o
   0  11   3      702.12      780.79     11.48 o
   1  11   3       95.18       98.38      7.22 o
   2  11   3      303.51      345.37      9.84 o
   3  11   3      124.05      101.86      7.53 o
   4  11   3       80.66       79.45      8.70 o
   5  11   3      133.21      123.83      8.78 o
   6  11   3       59.08       53.24     11.57 o
   7  11   3        0.49        1.04     10.59 o
   8  11   3       10.32        8.75     15.38 o
  -8  12   3        4.47        9.75     14.54 o
  -7  12   3       57.76       59.72     14.55 o
  -6  12   3       65.56       70.47     11.28 o
  -5  12   3       26.34       24.59      9.40 o
  -4  12   3       47.17       38.75      8.34 o
  -3  12   3      139.89      120.23      8.36 o
  -2  12   3      211.43      209.86     11.91 o
  -1  12   3      340.65      328.93     15.04 o
   0  12   3       72.95       67.56      4.89 o
   1  12   3     3247.60     3285.49     32.27 o
   2  12   3      441.82      402.56     11.52 o
   3  12   3       25.34       27.38      6.21 o
   4  12   3      328.50      298.86     12.94 o
   5  12   3      154.97      141.82      9.46 o
   6  12   3       28.53       29.15      9.62 o
   7  12   3       17.76       30.83     12.21 o
   8  12   3        1.12        5.86     16.05 o
  -7  13   3       12.54       27.04     13.25 o
  -6  13   3        2.88        2.02     10.03 o
  -5  13   3      138.64      138.48     12.66 o
  -4  13   3      135.95      114.37     11.24 o
  -3  13   3        1.68        0.26      6.13 o
  -2  13   3      124.45      112.78      7.82 o
  -1  13   3      992.47      988.37     16.31 o
   0  13   3      237.60      231.47     11.03 o
   1  13   3      153.41      191.67     11.33 o
   2  13   3       13.84       16.38      5.17 o
   3  13   3       21.65       18.57      6.94 o
   4  13   3       66.77       64.36      8.88 o
   5  13   3        8.64        8.29      8.07 o
   6  13   3       36.91       39.39     10.48 o
   7  13   3        1.11        3.14     12.11 o
  -7  14   3        2.07        3.34     14.95 o
  -6  14   3        9.99        6.30     10.30 o
  -5  14   3       62.49       69.45     11.13 o
  -4  14   3      159.01      174.31     12.43 o
  -3  14   3      812.67      818.65     20.47 o
  -2  14   3       30.67       31.37      6.50 o
  -1  14   3      122.65      110.46      8.83 o
   0  14   3      116.61       97.92     10.78 o
   1  14   3      332.10      302.52     22.71 o
   2  14   3      488.34      446.54     15.19 o
   3  14   3      118.84      130.51     10.31 o
   4  14   3      305.69      331.36     14.70 o
   5  14   3        5.38        4.08      8.01 o
   6  14   3      142.94      131.85     12.92 o
   7  14   3        0.75        1.93     12.38 o
  -7  15   3       38.36       62.00     16.91 o
  -6  15   3      108.32      122.88     14.50 o
  -5  15   3      179.39      191.06     14.12 o
  -4  15   3      158.73      164.31     12.76 o
  -3  15   3       11.31       14.77     10.43 o
  -2  15   3       51.48       53.69     11.48 o
  -1  15   3      219.37      229.68     15.29 o
   0  15   3      728.00      687.76     22.68 o
   1  15   3      333.32      357.47     14.38 o
   2  15   3        7.77       12.33      8.87 o
   3  15   3      175.66      179.96     10.40 o
   4  15   3       13.65       10.09      7.97 o
   5  15   3       16.70        9.71      8.66 o
   6  15   3       19.95       12.69     10.83 o
   7  15   3       41.15       48.16     14.21 o
  -6  16   3       34.81       29.72     11.70 o
  -5  16   3       85.47      109.35     12.61 o
  -4  16   3       68.21       79.56     13.54 o
  -3  16   3      111.87      105.32     13.62 o
  -2  16   3      668.60      655.80     23.24 o
  -1  16   3      101.28      100.05     12.36 o
   0  16   3      364.56      343.14     17.79 o
   1  16   3       82.83       57.21     10.20 o
   2  16   3       46.68       38.24      9.86 o
   3  16   3      280.73      289.58     14.77 o
   4  16   3       11.27        9.43     10.36 o
   5  16   3      280.05      290.22     15.55 o
   6  16   3       16.48       18.54      9.84 o
  -6  17   3      197.99      220.10     20.75 o
  -5  17   3       50.96       50.09     14.22 o
  -4  17   3       15.29       18.31     12.82 o
  -3  17   3        4.49        8.24     12.00 o
  -2  17   3       54.45       49.22     11.89 o
  -1  17   3       81.11       92.00     12.88 o
   0  17   3        1.39       -0.59      9.95 o
   1  17   3      295.81      288.46     17.15 o
   2  17   3      317.17      325.98     17.99 o
   3  17   3       53.87       49.79     10.53 o
   4  17   3       59.59       67.71     10.30 o
   5  17   3        9.29       13.47     11.20 o
   6  17   3       21.59       19.04     13.24 o
  -5  18   3        2.56        4.38     13.91 o
  -4  18   3       86.33       95.30     15.54 o
  -3  18   3       80.57       98.42     14.95 o
  -2  18   3       67.28       82.63     16.57 o
  -1  18   3        3.99       12.21     10.98 o
   0  18   3        6.78        2.61     10.01 o
   1  18   3       58.48       45.37     10.89 o
   2  18   3       17.79       24.10     10.65 o
   3  18   3        8.66        1.18     10.84 o
   4  18   3      168.34      156.36     13.61 o
   5  18   3       39.76       35.07     12.24 o
  -4  19   3       10.70       19.37     13.61 o
  -3  19   3       39.95       40.72     14.33 o
  -2  19   3      271.48      284.74     19.89 o
  -1  19   3       42.48       38.84     12.26 o
   0  19   3        2.22        0.22     11.43 o
   1  19   3        5.72        7.78     11.20 o
   2  19   3       16.91       21.79     11.00 o
   3  19   3       10.88       17.17     11.20 o
   4  19   3       34.99       43.98     11.31 o
  -4  20   3        1.55       10.56     15.58 o
  -3  20   3       45.22       55.52     20.13 o
  -2  20   3        7.73       10.71     13.13 o
  -1  20   3      115.28      138.87     16.19 o
   0  20   3       44.38       51.22     13.25 o
   1  20   3       21.91       26.51     12.48 o
   2  20   3       58.42       56.19     13.58 o
   3  20   3        4.51        0.38     11.85 o
   4  20   3       23.71       42.63     13.48 o
  -2  21   3       91.11      112.88     17.49 o
  -1  21   3       21.20       24.45     13.46 o
   0  21   3        8.78       12.09     13.13 o
   1  21   3      178.23      187.58     17.53 o
   2  21   3      334.19      396.03     22.86 o
  -9   0   4       10.91       14.17     15.03 o
  -8   0   4       86.75       86.80     14.57 o
  -7   0   4        2.71        6.79     12.01 o
  -6   0   4      783.28      761.07     26.45 o
  -5   0   4     1898.18     1965.13     90.48 o
  -4   0   4       57.90       45.28      6.12 o
  -3   0   4      437.28      483.16     23.04 o
  -2   0   4      215.46      234.80     14.55 o
  -1   0   4    13429.21    14203.17     98.97 o
   0   0   4      274.12      292.35     16.74 o
   1   0   4     1903.86     1888.54     23.55 o
   2   0   4      526.93      480.35     11.37 o
   3   0   4      768.78      703.04     10.29 o
   4   0   4       43.13       35.08      3.97 o
   5   0   4      118.96      108.09      8.27 o
   6   0   4     1532.95     1509.94     30.70 o
   7   0   4        3.93        2.86     13.95 o
   8   0   4      301.90      230.50     22.47 o
   9   0   4      132.42      177.56     37.36 o
  -9   1   4       70.90       90.44     12.89 o
  -8   1   4      140.19      132.09     12.24 o
  -7   1   4      158.99      144.63     10.98 o
  -6   1   4       26.53       25.80      8.03 o
  -5   1   4      641.26      612.48     17.67 o
  -4   1   4      547.15      606.36     10.01 o
  -3   1   4     2672.57     2758.98     21.04 o
  -2   1   4      228.11      175.63      9.26 o
  -1   1   4       93.44       50.71      7.18 o
   0   1   4       28.06       21.33      3.30 o
   1   1   4      234.59      213.95      5.50 o
   2   1   4      314.83      270.98      7.10 o
   3   1   4      685.19      681.40      8.76 o
   4   1   4      406.86      415.59      6.05 o
   5   1   4      172.40      142.03      5.65 o
   6   1   4      145.88      125.22      8.67 o
   7   1   4       91.16       85.32     11.67 o
   8   1   4        9.21       10.43     12.91 o
   9   1   4        8.91       14.31     21.27 o
  -9   2   4       20.70       29.35     10.78 o
  -8   2   4      225.98      286.64     16.07 o
  -7   2   4      160.04      130.94     10.57 o
  -6   2   4       40.97       43.68      8.39 o
  -5   2   4      148.36      134.22      9.31 o
  -4   2   4       17.27       13.36      3.79 o
  -3   2   4       22.86       21.14      4.77 o
  -2   2   4     3380.21     3823.97     37.04 o
  -1   2   4      205.87      208.85     10.63 o
   0   2   4     1114.16     1194.03     10.38 o
   1   2   4     1159.18     1336.98     16.88 o
   2   2   4      986.59      890.99     11.90 o
   3   2   4      213.29      248.71      4.68 o
   4   2   4      197.10      163.59      4.12 o
   5   2   4      228.29      203.23      6.12 o
   6   2   4      429.66      428.25     12.75 o
   7   2   4       42.68       42.61     12.28 o
   8   2   4      542.87      509.41     24.33 o
   9   2   4       18.35       30.91     15.09 o
  -9   3   4        8.44        4.28     10.82 o
  -8   3   4      167.55      180.07     13.82 o
  -7   3   4       54.67       58.15      9.96 o
  -6   3   4        9.57       11.78      6.49 o
  -5   3   4      234.26      231.10     10.57 o
  -4   3   4       21.54       20.89      4.03 o
  -3   3   4      704.68      781.45     15.83 o
  -2   3   4      240.38      253.43      9.58 o
  -1   3   4      281.37      269.75      8.55 o
   0   3   4      441.77      428.48      7.90 o
   1   3   4       94.28       96.66      3.38 o
   2   3   4      135.27      138.50      3.89 o
   3   3   4       43.60       40.41      2.92 o
   4   3   4        2.96        5.89      3.34 o
   5   3   4       18.96       15.87      3.73 o
   6   3   4        0.81        6.97      7.13 o
   7   3   4       61.49       61.47     12.67 o
   8   3   4       40.30       53.61     13.79 o
   9   3   4       45.42       40.53     16.85 o
  -9   4   4       78.73       85.55     14.56 o
  -8   4   4      194.79      197.35     14.40 o
  -7   4   4       28.12       33.99      9.98 o
  -6   4   4       38.97       30.03      8.69 o
  -5   4   4      213.04      220.96      9.43 o
  -4   4   4      113.75      118.78      5.97 o
  -3   4   4      597.79      605.35     11.52 o
  -2   4   4      184.43      202.47      7.32 o
  -1   4   4     1346.75     1453.98     17.30 o
   0   4   4     1038.42     1157.87     13.10 o
   1   4   4      923.15      952.63     11.51 o
   2   4   4     1423.73     1459.46     12.79 o
   3   4   4      114.62      115.58      4.51 o
   4   4   4       31.55       30.36      4.10 o
   5   4   4       49.83       46.60      4.56 o
   6   4   4      111.60      112.73      9.05 o
   7   4   4       47.67       38.64     11.60 o
   8   4   4      127.68      146.87     16.87 o
   9   4   4       17.21       19.08     18.09 o
  -9   5   4       36.11       39.24     13.90 o
  -8   5   4        7.64       10.29     10.38 o
  -7   5   4       14.82       13.79      9.31 o
  -6   5   4      145.99      140.15     11.23 o
  -5   5   4      121.40      111.67      9.74 o
  -4   5   4      200.22      207.59      7.13 o
  -3   5   4      167.81      183.30      5.79 o
  -2   5   4     2851.56     2838.58     23.46 o
  -1   5   4     1638.18     1688.12     33.89 o
   0   5   4     3679.78     3963.00     24.94 o
   1   5   4      883.35      897.43     14.20 o
   2   5   4      213.04      211.43      6.10 o
   3   5   4      881.15      890.70     11.11 o
   4   5   4      175.30      177.42      5.46 o
   5   5   4      260.19      257.39      8.52 o
   6   5   4      493.92      487.21     16.73 o
   7   5   4       32.13       42.22     12.17 o
   8   5   4       39.88       48.90     18.51 o
   9   5   4        2.29        3.72     19.20 o
  -9   6   4       84.20       69.02     16.37 o
  -8   6   4        6.03        1.96     12.07 o
  -7   6   4      124.42      109.32     11.71 o
  -6   6   4      110.74       98.12     10.99 o
  -5   6   4      513.15      534.91     13.30 o
  -4   6   4      626.42      597.19     11.17 o
  -3   6   4      632.46      631.58     10.50 o
  -2   6   4      304.76      310.23      7.40 o
  -1   6   4        8.59       11.16      4.69 o
   0   6   4      544.64      581.76      8.47 o
   1   6   4       33.43       49.39      4.37 o
   2   6   4     3379.32     3327.36     30.12 o
   3   6   4      369.28      345.79      7.77 o
   4   6   4     1249.72     1219.15     13.22 o
   5   6   4      108.15       94.35      6.73 o
   6   6   4       46.01       51.34      7.44 o
   7   6   4      160.03      134.51     14.67 o
   8   6   4       95.99      135.05     20.84 o
   9   6   4      134.42      172.84     24.29 o
  -9   7   4      133.00      169.41     18.71 o
  -8   7   4       18.65       15.38     12.90 o
  -7   7   4      200.05      210.91     16.83 o
  -6   7   4      176.08      172.13     11.83 o
  -5   7   4      160.88      156.89      8.83 o
  -4   7   4      131.95      126.77      6.14 o
  -3   7   4      676.68      657.34     11.68 o
  -2   7   4     1411.68     1304.52     13.46 o
  -1   7   4      641.43      626.31     10.53 o
   0   7   4     1748.79     1770.33     23.83 o
   1   7   4     2432.43     2655.85     22.08 o
   2   7   4      124.03      131.27      6.00 o
   3   7   4      249.18      244.02      7.27 o
   4   7   4     1404.29     1437.34     15.79 o
   5   7   4     1418.09     1433.65     17.88 o
   6   7   4       83.22       85.71      9.78 o
   7   7   4       13.29       21.64     15.93 o
   8   7   4       11.99       22.53     17.94 o
   9   7   4       12.63        1.27     16.42 o
  -8   8   4        4.55        4.89     12.83 o
  -7   8   4      148.61      147.39     15.37 o
  -6   8   4       97.45       86.67     13.06 o
  -5   8   4     1170.96     1197.55     22.64 o
  -4   8   4       30.02       26.09      4.58 o
  -3   8   4      186.59      185.26      7.03 o
  -2   8   4       28.68       25.52      5.50 o
  -1   8   4       35.12       28.25      4.42 o
   0   8   4      156.26      151.49      5.80 o
   1   8   4      465.91      476.53     11.64 o
   2   8   4      179.24      149.92      6.38 o
   3   8   4      637.79      603.98     10.26 o
   4   8   4      226.91      195.31      7.14 o
   5   8   4      215.84      191.74      9.28 o
   6   8   4        6.33        2.75      8.62 o
   7   8   4       13.69       14.41     15.77 o
   8   8   4       72.52       67.72     18.51 o
  -8   9   4      101.74       97.88     15.99 o
  -7   9   4        5.80        5.65     12.85 o
  -6   9   4       14.08       15.48     12.14 o
  -5   9   4      351.76      343.24     17.97 o
  -4   9   4      199.81      183.72      9.90 o
  -3   9   4     2121.65     2058.69     20.30 o
  -2   9   4       19.64       22.11      6.62 o
  -1   9   4       17.10       13.68      4.18 o
   0   9   4      120.31      129.59      6.49 o
   1   9   4       58.42       48.02      6.55 o
   2   9   4      255.86      269.68      9.60 o
   3   9   4      575.45      549.09     10.07 o
   4   9   4      396.16      366.90     10.56 o
   5   9   4      113.48      122.72      8.60 o
   6   9   4       42.59       36.28     10.24 o
   7   9   4       92.37       86.50     18.43 o
   8   9   4       38.31       32.21     16.55 o
  -8  10   4       13.61       19.43     14.30 o
  -7  10   4      110.53      124.32     15.62 o
  -6  10   4        1.88       15.76     11.96 o
  -5  10   4      272.80      282.26     14.49 o
  -4  10   4      150.58      137.67      9.37 o
  -3  10   4       18.94       18.52      6.61 o
  -2  10   4      117.85      111.00      6.90 o
  -1  10   4       81.06       72.70      5.84 o
   0  10   4        3.84        8.11      4.52 o
   1  10   4       46.35       44.44      7.08 o
   2  10   4       22.41       26.35      5.13 o
   3  10   4       31.12       32.66      4.88 o
   4  10   4       84.48       87.59      6.78 o
   5  10   4       33.03       29.90      7.24 o
   6  10   4       28.14       33.43     10.58 o
   7  10   4       56.83       50.75     16.77 o
   8  10   4        1.20        1.37     17.64 o
  -8  11   4       23.76       29.59     14.75 o
  -7  11   4        4.98        2.39     12.44 o
  -6  11   4        2.60       10.46     11.58 o
  -5  11   4       94.26       80.49     10.85 o
  -4  11   4      152.92      170.96     10.22 o
  -3  11   4      535.96      516.46     23.53 o
  -2  11   4      785.13      762.61     14.48 o
  -1  11   4       26.94       32.12      5.23 o
   0  11   4        1.88        2.84      4.24 o
   1  11   4      382.93      395.48     12.15 o
   2  11   4       53.74       59.81      6.17 o
   3  11   4     1156.75     1179.21     17.53 o
   4  11   4       17.18       25.30      5.94 o
   5  11   4      118.52      124.24      9.56 o
   6  11   4       13.76       14.48      8.85 o
   7  11   4       29.61       17.85     15.05 o
   8  11   4        1.49        3.23     18.29 o
  -8  12   4       92.79       88.24     17.61 o
  -7  12   4        2.86       10.64     14.05 o
  -6  12   4      503.13      506.26     28.08 o
  -5  12   4       60.86       79.14     10.91 o
  -4  12   4      169.08      170.83     10.32 o
  -3  12   4      119.92      120.46     10.18 o
  -2  12   4      131.01      128.84      9.55 o
  -1  12   4      673.45      660.77     17.98 o
   0  12   4      518.77      526.37     11.79 o
   1  12   4     1769.92     1787.70     24.85 o
   2  12   4      331.57      365.28     12.95 o
   3  12   4        9.60       13.63      5.39 o
   4  12   4       12.28       10.78      5.81 o
   5  12   4        9.54       11.11      8.15 o
   6  12   4       95.98       88.59     11.51 o
   7  12   4        1.58       -2.48     16.96 o
  -7  13   4       12.80       18.23     13.98 o
  -6  13   4       30.13       38.51     10.95 o
  -5  13   4      145.18      146.82     12.70 o
  -4  13   4      203.81      196.29     12.91 o
  -3  13   4      771.81      761.54     20.07 o
  -2  13   4      314.75      315.44     13.16 o
  -1  13   4      718.21      744.86     19.52 o
   0  13   4      104.52      117.00     10.95 o
   1  13   4      176.53      152.75      9.14 o
   2  13   4      133.35      110.20      8.63 o
   3  13   4      141.40      136.18      7.84 o
   4  13   4      858.53      921.73     20.11 o
   5  13   4       73.54       85.14     11.27 o
   6  13   4      151.95      144.73     13.37 o
   7  13   4       12.45       12.61     17.49 o
  -7  14   4      261.33      238.77     21.01 o
  -6  14   4       11.19        6.43     10.80 o
  -5  14   4      157.67      145.12     12.91 o
  -4  14   4      153.13      163.98     12.53 o
  -3  14   4       50.21       54.48      9.44 o
  -2  14   4      110.33      102.09      9.67 o
  -1  14   4       60.40       49.14     11.65 o
   0  14   4        0.09       -3.23      8.62 o
   1  14   4        9.97        7.03     10.94 o
   2  14   4      302.27      290.30     12.76 o
   3  14   4      265.82      276.41     11.36 o
   4  14   4       37.23       31.23      6.63 o
   5  14   4       80.30       74.95     11.12 o
   6  14   4        9.93       19.60      9.87 o
   7  14   4       27.05       32.02     17.49 o
  -6  15   4       10.33       10.52     11.05 o
  -5  15   4       55.69       59.98     11.74 o
  -4  15   4       24.61       31.06      9.93 o
  -3  15   4      151.21      171.10     15.07 o
  -2  15   4       19.90        9.68     10.22 o
  -1  15   4        3.00        4.09      9.72 o
   0  15   4      674.63      689.37     22.85 o
   1  15   4       47.70       41.97      9.90 o
   2  15   4      148.60      158.10     12.89 o
   3  15   4      430.82      418.25     15.58 o
   4  15   4       40.78       37.56      7.56 o
   5  15   4       40.43       32.24     10.02 o
   6  15   4        0.70        5.33     10.44 o
  -6  16   4       52.30       66.74     13.05 o
  -5  16   4       70.69       69.25     12.04 o
  -4  16   4       15.67       14.35     12.39 o
  -3  16   4       15.24       17.87     11.21 o
  -2  16   4      102.91      101.20     15.74 o
  -1  16   4       64.16       67.46     11.65 o
   0  16   4       18.26       18.86     10.01 o
   1  16   4       97.04       96.83     11.88 o
   2  16   4       28.52       28.23      9.95 o
   3  16   4       33.98       34.50      9.77 o
   4  16   4      142.92      129.10     11.54 o
   5  16   4       81.97       86.89     12.97 o
   6  16   4       22.54       12.65     10.56 o
  -5  17   4       22.80       21.29     13.08 o
  -4  17   4      104.15      116.08     16.10 o
  -3  17   4       53.34       38.32     12.84 o
  -2  17   4       57.31       53.68     12.98 o
  -1  17   4       37.53       42.49     11.72 o
   0  17   4       46.02       38.67     11.16 o
   1  17   4       17.57       14.83     10.45 o
   2  17   4       15.25       15.42      8.99 o
   3  17   4       67.74       53.15     11.25 o
   4  17   4       10.01       17.24     10.53 o
   5  17   4      163.88      199.36     17.89 o
  -5  18   4      182.51      203.47     20.19 o
  -4  18   4       76.91       74.72     14.79 o
  -3  18   4      116.01      116.13     15.58 o
  -2  18   4       55.25       57.62     13.05 o
  -1  18   4       29.07       30.59     11.42 o
   0  18   4       31.21       36.33     11.94 o
   1  18   4      168.32      181.97     16.11 o
   2  18   4       89.65       78.94     13.01 o
   3  18   4      247.78      245.93     17.23 o
   4  18   4      146.45      153.36     15.25 o
   5  18   4       30.87       17.22     21.59 o
  -4  19   4        5.33        7.70     13.55 o
  -3  19   4       16.29       37.12     14.92 o
  -2  19   4      169.25      170.03     17.64 o
  -1  19   4      381.07      416.50     27.61 o
   0  19   4      181.08      198.98     17.03 o
   1  19   4      129.94      133.04     15.29 o
   2  19   4       18.59       24.86     12.11 o
   3  19   4       42.85       46.34     12.32 o
   4  19   4       58.43       82.50     16.23 o
  -3  20   4       16.52       21.94     15.73 o
  -2  20   4        1.25        8.98     14.09 o
  -1  20   4        2.31       16.21     12.06 o
   0  20   4      351.48      393.47     22.44 o
   1  20   4        1.50       10.56     12.54 o
   2  20   4        7.30        3.55     11.95 o
   3  20   4      122.34      130.68     15.58 o
  -2  21   4       48.08       42.36     14.47 o
  -1  21   4        7.83        8.87     13.02 o
   0  21   4      145.67      161.16     17.29 o
   1  21   4       13.56       23.66     13.06 o
   2  21   4        8.16        3.82     13.74 o
  -9   1   5       34.10       31.86     13.91 o
  -8   1   5      399.16      420.05     18.35 o
  -7   1   5       32.35       32.10      8.54 o
  -6   1   5       68.09       57.08      9.08 o
  -5   1   5       73.46       78.68      8.90 o
  -4   1   5      485.25      490.62     10.97 o
  -3   1   5       80.32       74.86      8.23 o
  -2   1   5      366.06      410.27     14.75 o
  -1   1   5      933.28     1011.87     22.07 o
   0   1   5     1823.96     2043.69     17.42 o
   1   1   5     2168.17     2258.54     24.47 o
   2   1   5      109.56      109.89      5.51 o
   3   1   5      716.29      689.17     13.76 o
   4   1   5       33.01       30.88      4.70 o
   5   1   5      273.76      253.21      7.96 o
   6   1   5       20.28       21.42      6.73 o
   7   1   5       58.09       52.13      8.49 o
   8   1   5      617.27      593.00     26.03 o
   9   1   5       11.11       26.69     23.15 o
  -9   2   5       51.11       71.58     14.96 o
  -8   2   5        4.36        9.83     10.57 o
  -7   2   5       83.60       82.13     10.48 o
  -6   2   5      124.29      107.38     10.00 o
  -5   2   5      207.92      179.68     10.49 o
  -4   2   5      343.02      375.51     10.00 o
  -3   2   5     3252.13     3397.51     38.93 o
  -2   2   5     1578.43     1569.30     35.41 o
  -1   2   5     1158.81     1254.00     24.53 o
   0   2   5       27.25       38.39      2.62 o
   1   2   5      181.71      208.37      5.42 o
   2   2   5      148.43      141.38      6.15 o
   3   2   5      520.91      568.17     11.58 o
   4   2   5      219.26      239.43      6.57 o
   5   2   5      186.50      179.24      7.06 o
   6   2   5        7.98        7.00      6.69 o
   7   2   5       18.35       28.40      8.76 o
   8   2   5       25.18       31.81     14.15 o
   9   2   5       74.50       72.81     17.41 o
  -9   3   5        5.74        6.19     11.13 o
  -8   3   5      107.82       85.48     12.38 o
  -7   3   5      295.08      296.86     15.24 o
  -6   3   5     1063.21     1066.72     22.95 o
  -5   3   5      151.05      139.97     12.15 o
  -4   3   5      627.61      620.80     14.62 o
  -3   3   5      389.39      367.23     19.55 o
  -2   3   5      489.92      487.26     16.29 o
  -1   3   5      225.07      237.02     13.34 o
   0   3   5     1260.77     1393.21     14.68 o
   1   3   5      682.40      672.55      8.17 o
   2   3   5      177.66      216.36      6.11 o
   3   3   5      763.53      718.22      8.97 o
   4   3   5     1495.69     1440.06     14.99 o
   5   3   5        9.46        9.02      4.81 o
   6   3   5      112.27       89.11      9.20 o
   7   3   5       30.81       23.09      9.75 o
   8   3   5       31.37       51.91     14.28 o
   9   3   5        5.75       19.96     16.18 o
  -9   4   5        8.69       15.80     14.41 o
  -8   4   5      395.95      435.14     19.02 o
  -7   4   5       49.31       52.32     10.71 o
  -6   4   5       16.22       14.53      8.59 o
  -5   4   5       29.78       25.66      8.16 o
  -4   4   5       63.49       75.79      5.94 o
  -3   4   5      298.93      311.61      9.73 o
  -2   4   5      790.69      758.95     18.00 o
  -1   4   5       71.65       86.82      6.21 o
   0   4   5     1471.62     1473.29     15.74 o
   1   4   5     1132.81     1182.96     12.72 o
   2   4   5      739.43      798.12     13.05 o
   3   4   5       57.29       64.26      3.49 o
   4   4   5      698.27      734.31     11.01 o
   5   4   5      393.37      405.67     10.98 o
   6   4   5      141.90      126.31      9.46 o
   7   4   5       28.96       31.09     10.81 o
   8   4   5       88.20      108.85     16.42 o
   9   4   5        8.80       29.38     19.82 o
  -9   5   5       35.60       24.01     13.75 o
  -8   5   5      149.24      153.60     17.26 o
  -7   5   5      132.13      134.99     12.77 o
  -6   5   5       32.99       38.47      9.51 o
  -5   5   5      416.24      385.50     14.57 o
  -4   5   5      120.79      105.65      6.60 o
  -3   5   5      331.12      295.14      9.77 o
  -2   5   5      147.33      165.39      8.30 o
  -1   5   5       63.13       56.86      5.71 o
   0   5   5      497.03      617.00     11.00 o
   1   5   5      176.22      198.43      6.35 o
   2   5   5     1474.03     1467.31     26.39 o
   3   5   5      258.17      241.12      6.38 o
   4   5   5      650.47      589.33     10.49 o
   5   5   5      106.60       73.43      6.62 o
   6   5   5       58.29       54.06      8.96 o
   7   5   5       22.80       17.40     11.30 o
   8   5   5       14.11       17.99     18.29 o
   9   5   5      152.06      145.68     24.59 o
  -9   6   5        6.19        6.37     14.47 o
  -8   6   5       11.52       26.27     14.27 o
  -7   6   5       12.33       13.30     10.19 o
  -6   6   5       44.35       35.27      9.29 o
  -5   6   5       89.99       70.93      9.36 o
  -4   6   5       23.47       24.12      6.14 o
  -3   6   5      165.65      184.14      7.82 o
  -2   6   5       86.93       90.45      7.15 o
  -1   6   5      545.16      518.99     12.43 o
   0   6   5      280.83      286.29      8.42 o
   1   6   5       37.73       37.91      4.20 o
   2   6   5        8.18        9.93      4.87 o
   3   6   5       66.04       72.29      4.73 o
   4   6   5       27.58       25.43      4.72 o
   5   6   5       13.67       16.04      4.58 o
   6   6   5      104.68       84.30     10.23 o
   7   6   5       42.17       39.54     15.44 o
   8   6   5        4.39       10.74     17.60 o
  -8   7   5        1.73        8.19     14.69 o
  -7   7   5        7.70       14.21     11.76 o
  -6   7   5        4.86        6.20      8.86 o
  -5   7   5        7.25       12.56      7.77 o
  -4   7   5       76.42       76.85      7.39 o
  -3   7   5       37.60       48.32      6.13 o
  -2   7   5      455.96      454.41     11.50 o
  -1   7   5      670.91      708.70     14.93 o
   0   7   5       82.84       77.72      5.92 o
   1   7   5      401.03      418.80      9.85 o
   2   7   5      779.01      764.15     24.51 o
   3   7   5       21.30       23.75      3.92 o
   4   7   5      312.57      355.33     10.85 o
   5   7   5        6.64        8.70      5.17 o
   6   7   5        0.58        3.10     11.25 o
   7   7   5       27.11       35.38     15.95 o
   8   7   5        4.83       10.65     18.41 o
  -8   8   5       10.17       13.59     14.73 o
  -7   8   5      221.93      260.80     19.16 o
  -6   8   5       72.39       60.17     12.90 o
  -5   8   5      189.88      176.71     11.19 o
  -4   8   5      202.55      175.12      8.42 o
  -3   8   5     1662.39     1700.49     22.85 o
  -2   8   5        2.00        4.88      5.44 o
  -1   8   5      426.38      474.77     13.08 o
   0   8   5     1669.29     1683.28     20.35 o
   1   8   5      478.18      494.69     11.26 o
   2   8   5        0.14        3.89      5.41 o
   3   8   5      176.53      182.66     10.37 o
   4   8   5      957.98     1057.98     16.38 o
   5   8   5       42.87       52.08      6.88 o
   6   8   5      242.85      261.99     17.63 o
   7   8   5      302.00      317.56     24.29 o
   8   8   5        0.64        8.84     16.06 o
  -8   9   5        3.10        7.96     14.10 o
  -7   9   5       25.76       32.25     13.92 o
  -6   9   5       32.28       38.16     12.32 o
  -5   9   5      732.08      729.63     24.64 o
  -4   9   5      499.10      505.99     12.47 o
  -3   9   5     2088.53     2105.17     25.98 o
  -2   9   5      232.90      203.18     10.24 o
  -1   9   5      225.71      181.32     10.72 o
   0   9   5      430.31      398.11     11.31 o
   1   9   5      301.81      303.33      9.74 o
   2   9   5      382.44      359.60     12.47 o
   3   9   5      796.64      830.20     14.22 o
   4   9   5      150.89      152.00      7.93 o
   5   9   5      109.84       97.70      8.33 o
   6   9   5       18.86       24.84     11.00 o
   7   9   5       14.04       38.46     17.30 o
   8   9   5       32.59       39.86     17.32 o
  -8  10   5      118.64      152.24     21.82 o
  -7  10   5       97.10       99.95     15.09 o
  -6  10   5      126.86      109.92     14.95 o
  -5  10   5       62.70       55.01     14.36 o
  -4  10   5      284.12      293.39     12.19 o
  -3  10   5       43.59       50.48      7.73 o
  -2  10   5     1885.42     1869.63     27.17 o
  -1  10   5     2379.70     2429.92     28.65 o
   0  10   5      344.36      395.25     12.98 o
   1  10   5      158.02      155.51      8.95 o
   2  10   5      144.97      137.95      7.79 o
   3  10   5      322.80      297.46      9.58 o
   4  10   5       32.00       31.92      6.03 o
   5  10   5      944.10      955.83     20.00 o
   6  10   5       47.69       39.73     10.98 o
   7  10   5        6.37        5.37     15.58 o
   8  10   5       12.22       29.27     17.56 o
  -8  11   5       54.20       73.72     16.01 o
  -7  11   5       23.42       39.04     15.37 o
  -6  11   5      421.83      373.76     20.62 o
  -5  11   5        2.50        7.44      9.59 o
  -4  11   5      700.73      680.78     17.45 o
  -3  11   5      179.96      181.62     10.98 o
  -2  11   5       15.27       15.29      7.06 o
  -1  11   5       85.49       76.30      7.87 o
   0  11   5      164.13      146.43      9.70 o
   1  11   5      357.16      365.88     13.23 o
   2  11   5      239.31      236.41      9.92 o
   3  11   5     1243.35     1284.46     18.74 o
   4  11   5      272.40      250.56     12.29 o
   5  11   5        8.78       13.98      7.69 o
   6  11   5       32.21       23.06     12.12 o
   7  11   5       25.55       12.94     16.46 o
  -7  12   5       14.17       15.06     14.13 o
  -6  12   5      100.49       87.71     15.03 o
  -5  12   5       95.11       84.32     11.42 o
  -4  12   5       79.29       73.03      8.92 o
  -3  12   5      499.77      501.85     15.16 o
  -2  12   5      290.06      257.03     12.24 o
  -1  12   5      104.64      107.35      8.78 o
   0  12   5       49.98       34.35      6.53 o
   1  12   5      317.21      321.58     11.05 o
   2  12   5       30.43       30.19      6.16 o
   3  12   5      820.43      865.55     17.85 o
   4  12   5       69.46       61.64      7.07 o
   5  12   5      116.99      124.38     10.16 o
   6  12   5       81.08       69.76     11.05 o
   7  12   5       14.31       27.61     17.20 o
  -7  13   5       45.63       46.70     14.62 o
  -6  13   5       43.82       57.21     14.99 o
  -5  13   5      225.70      184.70     13.80 o
  -4  13   5      113.43      114.35     10.24 o
  -3  13   5      232.99      204.33     11.17 o
  -2  13   5       10.55        6.67      7.43 o
  -1  13   5       41.02       44.03      8.42 o
   0  13   5       57.91       47.14      9.07 o
   1  13   5       19.39       17.85      6.44 o
   2  13   5       11.14        7.27      6.25 o
   3  13   5      135.09      132.60      8.93 o
   4  13   5       34.18       28.00      7.25 o
   5  13   5       59.02       57.76      9.47 o
   6  13   5        2.73        1.57      9.57 o
   7  13   5        3.66       11.89     18.44 o
  -7  14   5        5.17        4.29     18.33 o
  -6  14   5       28.27       39.72     14.41 o
  -5  14   5      127.39      130.72     13.11 o
  -4  14   5        7.37        8.95      7.95 o
  -3  14   5      226.72      218.70     11.68 o
  -2  14   5      136.31      120.27     11.27 o
  -1  14   5        4.21        2.88      9.76 o
   0  14   5      210.49      206.17     13.79 o
   1  14   5        0.94       -0.74      8.48 o
   2  14   5      120.04       96.25      8.49 o
   3  14   5      164.90      139.64      9.53 o
   4  14   5       40.98       42.54      7.98 o
   5  14   5      121.80       95.98     11.56 o
   6  14   5       52.34       54.09     11.30 o
   7  14   5        8.38        1.58     18.69 o
  -6  15   5      111.17       95.63     13.38 o
  -5  15   5      271.85      267.32     16.54 o
  -4  15   5      102.61      120.12     10.87 o
  -3  15   5        9.31        6.56      9.36 o
  -2  15   5        2.27        5.26     11.40 o
  -1  15   5       87.57       69.33     11.28 o
   0  15   5       18.74       24.41      9.49 o
   1  15   5      142.00      134.02     15.54 o
   2  15   5       32.23       37.07      9.60 o
   3  15   5       89.55       91.10      8.92 o
   4  15   5      140.79      160.06     10.91 o
   5  15   5       33.58       46.42     12.84 o
   6  15   5       17.77       13.48     10.84 o
  -6  16   5        6.74       10.62     12.74 o
  -5  16   5       30.58       47.36     11.23 o
  -4  16   5       17.24       16.49     10.14 o
  -3  16   5       25.94       13.57     10.87 o
  -2  16   5      303.40      310.66     44.15 o
  -1  16   5      403.93      414.56     20.35 o
   0  16   5       16.23       29.17     10.40 o
   1  16   5      117.67      108.56     12.47 o
   2  16   5       98.22      116.87     12.79 o
   3  16   5        7.88        3.78      8.32 o
   4  16   5        7.61        3.64     16.47 o
   5  16   5      244.85      301.89     20.39 o
   6  16   5       57.67       54.31     12.93 o
  -5  17   5       62.12       65.11     16.26 o
  -4  17   5        5.98       -2.11     10.98 o
  -3  17   5      359.13      394.79     20.72 o
  -2  17   5       21.21       21.48     14.36 o
  -1  17   5        2.95       -4.27     10.24 o
   0  17   5       99.92      105.50     14.01 o
   1  17   5        5.36        3.54      9.31 o
   2  17   5      135.37      162.54     14.36 o
   3  17   5      126.66      151.44     13.10 o
   4  17   5       83.45       87.19     19.90 o
   5  17   5      188.88      175.61     25.95 o
  -4  18   5      103.11      108.22     15.27 o
  -3  18   5       70.64       74.55     13.23 o
  -2  18   5        1.10       -1.05     11.87 o
  -1  18   5       11.45       13.30     12.20 o
   0  18   5        0.21        2.16     10.43 o
   1  18   5      155.36      178.68     15.57 o
   2  18   5       16.82       23.10     10.63 o
   3  18   5        4.58       -1.09      9.88 o
   4  18   5       65.33       84.72     20.05 o
  -4  19   5        0.14        2.18     13.96 o
  -3  19   5       70.18       59.70     14.24 o
  -2  19   5        3.19        2.35     12.79 o
  -1  19   5       84.47      101.19     15.03 o
   0  19   5      102.36       94.67     18.85 o
   1  19   5        9.78       17.50     11.57 o
   2  19   5        6.65       -1.08     11.99 o
   3  19   5       29.13       28.76     11.42 o
   4  19   5        0.75       -0.29     19.54 o
  -2  20   5        4.11       15.46     13.45 o
  -1  20   5       43.60       57.77     14.20 o
   0  20   5      138.76      143.10     17.49 o
   1  20   5      120.15      137.44     15.79 o
   2  20   5       14.74        9.59     11.10 o
   0  21   5       46.48       57.12     14.20 o
  -9   0   6      107.80      120.91     21.95 o
  -8   0   6      186.48      179.01     31.05 o
  -7   0   6        3.43       16.25     12.47 o
  -6   0   6     1119.78     1117.22     33.08 o
  -5   0   6      331.15      336.68     28.62 o
  -4   0   6      444.39      476.66     20.86 o
  -3   0   6      562.80      556.44     26.20 o
  -2   0   6      270.80      260.03     19.89 o
  -1   0   6      231.21      234.32     18.43 o
   0   0   6      578.62      612.27     15.70 o
   1   0   6       55.27       39.30      6.74 o
   2   0   6      612.55      648.46     15.74 o
   3   0   6     2221.25     2280.88     39.05 o
   4   0   6       66.30       56.75     10.12 o
   5   0   6      698.39      647.14     19.41 o
   6   0   6       80.52       48.20     10.94 o
   7   0   6       40.79       42.23     11.82 o
   8   0   6       13.45        4.38     15.42 o
   9   0   6      176.75      191.14     37.36 o
  -9   1   6       72.17      131.77     21.80 o
  -8   1   6      173.21      210.91     14.96 o
  -7   1   6       14.75       19.17      9.18 o
  -6   1   6       20.39       28.87     10.61 o
  -5   1   6       28.41       11.68      9.33 o
  -4   1   6       25.54       46.35      6.91 o
  -3   1   6        1.77        3.79      7.37 o
  -2   1   6     1365.34     1342.07     55.55 o
  -1   1   6      652.40      646.53     29.59 o
   0   1   6       57.93       53.14      4.51 o
   1   1   6       53.07       54.14      4.26 o
   2   1   6      113.66      102.25      5.92 o
   3   1   6       16.19       18.75      4.98 o
   4   1   6        3.85       10.28      6.17 o
   5   1   6      128.49      126.03      7.25 o
   6   1   6       20.58       19.70      6.79 o
   7   1   6       82.39       86.91      9.37 o
   8   1   6       17.68       15.76     15.00 o
   9   1   6       19.93       25.55     17.34 o
  -9   2   6       60.09       45.03     14.72 o
  -8   2   6       40.07       43.70     11.00 o
  -7   2   6      129.59      140.86     13.93 o
  -6   2   6      523.44      545.66     20.56 o
  -5   2   6       54.64       54.89     10.36 o
  -4   2   6      574.17      608.51     19.71 o
  -3   2   6      209.65      172.07     19.16 o
  -2   2   6      136.47      134.86     11.14 o
  -1   2   6       88.32       88.75      5.94 o
   0   2   6        8.12       11.02      2.59 o
   1   2   6      714.62      742.03     11.86 o
   2   2   6     1334.67     1420.87     19.15 o
   3   2   6      242.10      242.97      8.88 o
   4   2   6      214.17      192.56      9.96 o
   5   2   6      107.22       92.68      6.78 o
   6   2   6      116.37      101.13      9.61 o
   7   2   6      133.49      126.53     10.92 o
   8   2   6       38.87       41.38     14.29 o
   9   2   6       14.15       15.10     18.70 o
  -9   3   6        0.19        7.05     11.44 o
  -8   3   6       61.85       56.73     11.67 o
  -7   3   6       43.88       43.52     10.49 o
  -6   3   6      536.38      498.57     17.73 o
  -5   3   6       15.81        8.69      9.23 o
  -4   3   6       37.16       28.26      6.90 o
  -3   3   6      172.09      183.71     12.35 o
  -2   3   6      165.34      153.81     11.83 o
  -1   3   6      135.07      142.01      4.88 o
   0   3   6      138.14      149.80      6.64 o
   1   3   6       20.55       13.74      3.12 o
   2   3   6      265.22      263.72      9.47 o
   3   3   6      661.33      643.46     13.16 o
   4   3   6       29.91       30.22      5.71 o
   5   3   6       15.95       16.86      5.52 o
   6   3   6      106.19       91.44     10.10 o
   7   3   6       12.18        3.88      9.86 o
   8   3   6       43.53       34.34     18.29 o
   9   3   6        1.93        2.91     30.08 o
  -8   4   6        0.67       11.28     10.66 o
  -7   4   6        4.35        8.25     10.12 o
  -6   4   6      113.09      128.80     11.49 o
  -5   4   6      911.18      906.98     21.85 o
  -4   4   6     1029.03     1031.77     17.63 o
  -3   4   6       46.05       37.42      7.24 o
  -2   4   6      135.93      147.27      9.60 o
  -1   4   6      161.14      126.73      8.92 o
   0   4   6      453.31      431.50      9.74 o
   1   4   6       10.13       11.90      3.38 o
   2   4   6     1497.76     1624.41     16.96 o
   3   4   6      249.92      255.51     10.27 o
   4   4   6      278.54      243.76      9.35 o
   5   4   6       57.61       49.34      6.82 o
   6   4   6       15.43       17.49      8.74 o
   7   4   6       59.78       60.04     10.19 o
   8   4   6        1.15       15.64     17.37 o
  -8   5   6       37.91       54.11     13.50 o
  -7   5   6       11.97       11.92      9.67 o
  -6   5   6      596.46      582.26     19.15 o
  -5   5   6       23.12       19.24      8.83 o
  -4   5   6        5.16        7.78      5.89 o
  -3   5   6      607.97      624.25     43.90 o
  -2   5   6     1003.48     1003.01     27.50 o
  -1   5   6     1510.23     1453.73     20.47 o
   0   5   6      520.44      528.48     12.74 o
   1   5   6      150.01      160.46      6.21 o
   2   5   6      180.78      176.90      7.83 o
   3   5   6       37.72       40.92      8.06 o
   4   5   6       49.66       56.08      6.83 o
   5   5   6      225.58      255.73     10.03 o
   6   5   6      342.88      344.88     15.65 o
   7   5   6       72.78       87.32     11.26 o
   8   5   6        3.78       12.12     17.05 o
  -8   6   6       10.51       24.41     14.41 o
  -7   6   6      202.23      196.98     14.50 o
  -6   6   6      123.54       90.39     10.94 o
  -5   6   6       43.85       48.08      9.08 o
  -4   6   6      735.36      784.40     16.32 o
  -3   6   6     1175.61     1171.32     20.87 o
  -2   6   6      490.46      520.02     16.04 o
  -1   6   6        5.75        7.20      5.48 o
   0   6   6      148.66      145.19      7.10 o
   1   6   6       54.59       47.66      4.72 o
   2   6   6      735.07      677.10     14.43 o
   3   6   6     1659.94     1743.83     29.58 o
   4   6   6     1103.27     1144.83     18.22 o
   5   6   6      178.18      171.12      8.28 o
   6   6   6       12.31       10.78      8.87 o
   7   6   6       59.77       63.93     14.21 o
   8   6   6       93.06      107.75     21.06 o
  -8   7   6      287.75      404.97     25.47 o
  -7   7   6       74.94       89.26     14.53 o
  -6   7   6      171.35      155.69     12.58 o
  -5   7   6      204.96      184.63     12.04 o
  -4   7   6      218.68      237.89     13.44 o
  -3   7   6      100.32      117.04      9.16 o
  -2   7   6     1101.50     1081.65     19.93 o
  -1   7   6     3487.64     3517.20     43.83 o
   0   7   6        1.45        0.98      4.62 o
   1   7   6     1146.85     1230.67     16.48 o
   2   7   6       70.20       68.67      6.88 o
   3   7   6       28.15       34.93      8.82 o
   4   7   6      437.91      456.62     13.84 o
   5   7   6       33.99       39.59      6.11 o
   6   7   6      207.24      198.25     16.13 o
   7   7   6        9.99       17.26     12.19 o
   8   7   6      132.21      160.64     23.69 o
  -8   8   6        2.76        8.92     15.85 o
  -7   8   6       15.06       27.07     13.52 o
  -6   8   6       73.27       68.46     13.27 o
  -5   8   6       92.56       81.73      9.89 o
  -4   8   6      329.55      343.30     12.15 o
  -3   8   6      602.02      581.25     14.61 o
  -2   8   6       56.10       58.01      7.64 o
  -1   8   6      149.85      143.13      9.53 o
   0   8   6     1088.83     1081.78     17.18 o
   1   8   6      351.09      362.40     10.19 o
   2   8   6      336.80      325.45     11.72 o
   3   8   6      342.38      332.74     10.97 o
   4   8   6      136.79      119.58      7.68 o
   5   8   6       91.50       77.46      8.99 o
   6   8   6       47.02       41.92     12.88 o
   7   8   6       18.60       12.28     12.41 o
   8   8   6        5.78        4.21     19.54 o
  -8   9   6       21.42       14.12     15.59 o
  -7   9   6       10.65        7.90     14.34 o
  -6   9   6       28.89       23.37     13.32 o
  -5   9   6       18.82       27.88     11.46 o
  -4   9   6       58.59       38.78      7.54 o
  -3   9   6      419.24      382.84     14.30 o
  -2   9   6     1270.91     1185.22     19.72 o
  -1   9   6      892.86      867.04     18.43 o
   0   9   6      515.18      506.82     12.95 o
   1   9   6       59.80       53.15      6.02 o
   2   9   6      174.47      176.49     10.02 o
   3   9   6      118.03      116.65      8.08 o
   4   9   6       10.65       19.23      8.25 o
   5   9   6      115.30      111.36      9.95 o
   6   9   6      225.73      264.46     18.65 o
   7   9   6      136.57      125.32     20.37 o
   8   9   6       11.89       21.35     17.76 o
  -7  10   6        1.48       18.35     12.84 o
  -6  10   6       14.82       25.78     12.78 o
  -5  10   6        7.30        6.45     11.47 o
  -4  10   6      177.95      139.82     10.15 o
  -3  10   6      230.42      216.98     11.93 o
  -2  10   6       37.53       37.24      7.66 o
  -1  10   6     1249.60     1232.24     25.53 o
   0  10   6       32.02       26.38      6.19 o
   1  10   6      167.08      152.21      8.30 o
   2  10   6      436.14      420.10     14.46 o
   3  10   6       34.68       35.17      7.05 o
   4  10   6       18.75       19.17      8.74 o
   5  10   6       29.67       21.60      8.38 o
   6  10   6       23.93       17.56      9.92 o
   7  10   6        8.42        8.00     16.47 o
  -7  11   6       16.61       10.29     15.01 o
  -6  11   6        8.40       14.13     12.47 o
  -5  11   6       51.57       42.38     12.79 o
  -4  11   6       91.45       87.00      9.36 o
  -3  11   6      217.22      183.59     11.44 o
  -2  11   6       85.91       81.25      8.99 o
  -1  11   6       27.35       25.95      6.94 o
   0  11   6      147.28      149.83      9.86 o
   1  11   6      326.35      353.59     14.63 o
   2  11   6       93.81       92.82      7.66 o
   3  11   6      315.95      306.24     13.20 o
   4  11   6       53.37       48.69     11.08 o
   5  11   6       17.46       17.11      9.25 o
   6  11   6        2.23        1.58     10.96 o
   7  11   6      241.47      264.79     40.02 o
  -7  12   6      115.89      114.17     16.47 o
  -6  12   6      160.63      154.83     17.86 o
  -5  12   6      233.13      214.14     16.73 o
  -4  12   6      465.38      470.14     15.94 o
  -3  12   6       64.54       44.02      8.86 o
  -2  12   6      242.18      247.06     12.33 o
  -1  12   6      683.89      656.72     16.05 o
   0  12   6      165.60      150.95     10.46 o
   1  12   6       42.66       38.62      7.52 o
   2  12   6       20.45       20.70      6.16 o
   3  12   6      119.99      133.93     10.38 o
   4  12   6      200.96      199.77     15.65 o
   5  12   6      400.87      473.07     21.37 o
   6  12   6       26.56       21.11     10.41 o
   7  12   6       58.19       64.56     19.27 o
  -7  13   6      109.49      111.24     18.34 o
  -6  13   6       34.47       31.74     15.22 o
  -5  13   6       31.22       31.45     10.78 o
  -4  13   6        3.02        1.99      8.26 o
  -3  13   6      130.45      137.61     10.82 o
  -2  13   6      597.35      528.12     17.18 o
  -1  13   6      342.29      334.33     12.50 o
   0  13   6      341.64      347.06     18.22 o
   1  13   6       24.68       18.76      6.17 o
   2  13   6       47.42       48.96      7.14 o
   3  13   6       14.05       14.30      7.64 o
   4  13   6       48.23       54.58     10.99 o
   5  13   6      418.57      418.33     18.25 o
   6  13   6       16.01       21.59     12.49 o
   7  13   6       24.44       32.50     23.29 o
  -6  14   6       43.16       41.22     15.02 o
  -5  14   6        3.78        2.08     11.30 o
  -4  14   6      151.18      150.61     12.88 o
  -3  14   6      590.34      603.23     19.43 o
  -2  14   6       21.51       11.20      9.47 o
  -1  14   6       15.23       14.03      8.48 o
   0  14   6        1.62        2.84      7.94 o
   1  14   6       94.61       92.33      9.67 o
   2  14   6      192.36      183.09     10.44 o
   3  14   6      316.59      315.50     14.77 o
   4  14   6       74.10       96.53     13.47 o
   5  14   6       12.55        5.46     10.84 o
   6  14   6       23.28       13.89     11.85 o
  -6  15   6        1.87        0.71     14.78 o
  -5  15   6        0.32       -5.55     11.06 o
  -4  15   6        4.07        6.34      9.26 o
  -3  15   6        5.47       10.15     10.36 o
  -2  15   6      153.25      150.19     13.96 o
  -1  15   6       19.12       21.82      8.68 o
   0  15   6        8.62        6.39      8.31 o
   1  15   6      191.28      188.83     15.14 o
   2  15   6       96.52       89.73     10.37 o
   3  15   6       65.45       59.06      9.32 o
   4  15   6        0.62        2.07     11.98 o
   5  15   6        2.52        3.08     16.08 o
   6  15   6        0.12        3.57     13.86 o
  -5  16   6        6.62       10.71     14.51 o
  -4  16   6        1.33        1.63     11.89 o
  -3  16   6        2.69        2.00     10.88 o
  -2  16   6       44.71       48.10     12.08 o
  -1  16   6      168.49      193.99     13.75 o
   0  16   6        6.27        7.90      8.90 o
   1  16   6       54.01       53.70     12.77 o
   2  16   6        9.85        5.68      8.27 o
   3  16   6        0.81        2.82     10.71 o
   4  16   6       20.99       25.79     17.11 o
   5  16   6        1.05       13.58     17.15 o
  -5  17   6       16.53       17.61     17.68 o
  -4  17   6       62.45       76.93     14.29 o
  -3  17   6        8.32       -0.26     11.69 o
  -2  17   6       20.34       22.72     11.02 o
  -1  17   6       50.66       50.39     10.98 o
   0  17   6      195.82      229.39     14.33 o
   1  17   6      162.27      138.18     12.34 o
   2  17   6        7.99       13.51      9.77 o
   3  17   6       47.61       44.29     12.42 o
   4  17   6       14.01       23.94     18.51 o
   5  17   6       26.00       43.58     20.20 o
  -4  18   6       10.13       11.45     12.95 o
  -3  18   6       92.07       85.30     14.17 o
  -2  18   6       30.07       28.86     11.10 o
  -1  18   6      197.30      201.80     15.21 o
   0  18   6        0.06        1.09     11.98 o
   1  18   6       61.75       63.93     11.22 o
   2  18   6      387.31      400.25     18.87 o
   3  18   6      114.49      152.66     29.11 o
   4  18   6       75.37       95.60     20.58 o
  -3  19   6       66.80       76.23     13.11 o
  -2  19   6      219.72      231.92     16.95 o
  -1  19   6      324.68      354.01     19.06 o
   0  19   6       74.95       47.67     14.04 o
   1  19   6      112.73      130.52     13.60 o
   2  19   6       24.92       16.55     11.12 o
   3  19   6       39.80       50.80     20.20 o
  -1  20   6       13.43        8.62     11.62 o
   0  20   6       13.99        8.91     11.48 o
   1  20   6      153.10      160.74     15.37 o
  -8   1   7       13.14        3.40     15.05 o
  -7   1   7       58.01       47.06     15.47 o
  -6   1   7      226.39      229.02     20.07 o
  -5   1   7       25.72       25.30     13.02 o
  -4   1   7     1157.93     1275.07     28.99 o
  -3   1   7      335.72      360.81     19.41 o
  -2   1   7       90.63       75.48     11.11 o
  -1   1   7      567.79      561.09     23.39 o
   0   1   7       12.91       20.66      3.33 o
   1   1   7       67.18       68.85      4.80 o
   2   1   7      234.11      223.60      8.15 o
   3   1   7       31.52       32.23      5.53 o
   4   1   7      138.83      129.89      9.58 o
   5   1   7      102.20       92.41      7.55 o
   6   1   7       19.45       15.92      8.33 o
   7   1   7        8.34        6.62      9.64 o
   8   1   7       15.08       14.23     11.76 o
  -8   2   7       22.09       37.74     13.58 o
  -7   2   7      180.89      156.81     18.86 o
  -6   2   7      126.54      113.05     16.81 o
  -5   2   7       14.34       13.47     12.34 o
  -4   2   7      656.13      669.28     18.70 o
  -3   2   7        9.62       19.64      9.24 o
  -2   2   7      885.63      839.33     48.27 o
  -1   2   7       25.42       28.61      4.70 o
   0   2   7      543.07      526.12      8.46 o
   1   2   7       17.68       18.19      3.47 o
   2   2   7      191.11      193.93      8.91 o
   3   2   7       11.86       13.98      5.21 o
   4   2   7       42.95       37.23      7.78 o
   5   2   7      107.90      105.29      7.66 o
   6   2   7       51.56       60.68      9.76 o
   7   2   7      122.26      111.51     12.53 o
   8   2   7       15.00       25.87     11.22 o
  -8   3   7       27.11       23.09     11.63 o
  -7   3   7      115.41      110.91     12.01 o
  -6   3   7       14.81       17.03     11.20 o
  -5   3   7      254.58      275.31     19.47 o
  -4   3   7      420.33      373.27     15.12 o
  -3   3   7     2068.96     2291.25     39.28 o
  -2   3   7     1712.71     1744.76     64.28 o
  -1   3   7      122.21      125.64     12.52 o
   0   3   7        0.20        0.73      2.52 o
   1   3   7      184.18      196.45      6.75 o
   2   3   7      600.15      631.67     14.38 o
   3   3   7      170.44      180.39      8.61 o
   4   3   7     2411.82     2603.54     28.44 o
   5   3   7      225.05      218.83      9.59 o
   6   3   7       16.02       21.53      9.78 o
   7   3   7       11.29        6.12      9.92 o
   8   3   7       10.34        8.11     13.00 o
  -8   4   7       45.30       67.35     13.46 o
  -7   4   7      134.04      137.58     13.33 o
  -6   4   7       16.81       19.74     10.53 o
  -5   4   7        4.56       10.38      9.64 o
  -4   4   7     1883.84     1745.93     28.92 o
  -3   4   7      374.22      407.77     15.49 o
  -2   4   7      346.70      271.47     15.93 o
  -1   4   7     2452.80     2328.53     31.23 o
   0   4   7      615.69      599.67     13.72 o
   1   4   7      605.23      620.16     12.48 o
   2   4   7       36.68       44.75      6.24 o
   3   4   7       26.39       36.27      6.63 o
   4   4   7      121.05      102.44      8.08 o
   5   4   7        0.59        4.87      6.81 o
   6   4   7       75.63       79.07     11.92 o
   7   4   7       92.52       80.41     11.06 o
   8   4   7      160.63      170.42     18.20 o
  -8   5   7        6.33        1.62     13.86 o
  -7   5   7        4.25       -2.21     10.65 o
  -6   5   7        5.55       10.42      9.55 o
  -5   5   7      239.16      216.42     15.06 o
  -4   5   7      557.56      601.78     20.79 o
  -3   5   7       51.09       58.82      9.04 o
  -2   5   7      438.33      439.29     15.73 o
  -1   5   7      158.23      152.55     10.42 o
   0   5   7       35.69       28.83      4.95 o
   1   5   7       90.41       88.86      5.38 o
   2   5   7      142.83      173.82     16.20 o
   3   5   7      745.04      753.11     20.90 o
   4   5   7       74.67       66.27      7.76 o
   5   5   7      279.64      255.11     11.28 o
   6   5   7       59.21       49.33      9.80 o
   7   5   7        0.27       -2.11      9.90 o
   8   5   7       73.38       59.42     14.30 o
  -8   6   7        2.29        4.81     13.99 o
  -7   6   7       18.74       20.62     12.52 o
  -6   6   7       16.90       10.40      9.76 o
  -5   6   7       64.83       41.21     10.41 o
  -4   6   7        1.05       -2.70      7.16 o
  -3   6   7       58.62       54.52      9.32 o
  -2   6   7      134.17      103.26     10.42 o
  -1   6   7        1.62        1.19      5.77 o
   0   6   7        4.97        4.01      4.87 o
   1   6   7       22.97       30.50      4.63 o
   2   6   7       14.14       13.22      5.20 o
   3   6   7      445.72      451.31     17.36 o
   4   6   7        8.51       15.88      6.88 o
   5   6   7       15.48       13.42      6.46 o
   6   6   7       68.71       62.48     10.09 o
   7   6   7        6.19       18.61     13.87 o
   8   6   7        0.18       -3.70     16.16 o
  -8   7   7        0.01        3.72     15.15 o
  -7   7   7        1.67        0.51     13.87 o
  -6   7   7       19.90       22.06      9.90 o
  -5   7   7      148.80      138.36     13.40 o
  -4   7   7       78.23       69.80      8.73 o
  -3   7   7       30.98       36.18      7.75 o
  -2   7   7      120.21      100.51      9.20 o
  -1   7   7       41.12       49.19      7.16 o
   0   7   7       10.25        7.98      5.00 o
   1   7   7      565.42      540.24     14.73 o
   2   7   7       11.60       11.99      5.29 o
   3   7   7       60.57       41.63     10.15 o
   4   7   7        7.41        6.30      7.43 o
   5   7   7       56.96       73.38      7.51 o
   6   7   7        1.28        1.29     12.38 o
   7   7   7        0.29       -2.80     13.11 o
   8   7   7        0.22       16.33     17.83 o
  -8   8   7        7.79       11.98     14.04 o
  -7   8   7        7.19       22.75     14.81 o
  -6   8   7      494.31      484.82     23.42 o
  -5   8   7       10.60        2.72      9.92 o
  -4   8   7       92.38       78.99     10.90 o
  -3   8   7       19.09       14.66      7.75 o
  -2   8   7     1284.21     1191.02     22.59 o
  -1   8   7      326.51      301.19     12.18 o
   0   8   7      133.76      145.73      8.25 o
   1   8   7     2143.19     2202.54     29.36 o
   2   8   7      395.59      374.10     12.99 o
   3   8   7       14.03       25.26      9.75 o
   4   8   7       59.43       48.34      8.85 o
   5   8   7       83.97       86.74      9.29 o
   6   8   7      113.90      105.43     15.14 o
   7   8   7        0.89       -2.43     12.84 o
  -7   9   7       31.65       32.20     14.76 o
  -6   9   7      142.57      137.95     16.62 o
  -5   9   7      215.76      209.76     19.54 o
  -4   9   7      287.15      313.52     16.47 o
  -3   9   7      398.57      425.97     16.59 o
  -2   9   7      101.82      113.57      9.78 o
  -1   9   7       49.58       40.78      6.86 o
   0   9   7       65.17       70.64      7.17 o
   1   9   7       31.26       31.00      7.47 o
   2   9   7      947.86      980.42     20.63 o
   3   9   7      593.00      570.01     21.09 o
   4   9   7      574.62      637.82     19.32 o
   5   9   7      108.63      126.62     12.15 o
   6   9   7       10.73        8.85     11.76 o
   7   9   7       27.54       29.05     14.67 o
  -7  10   7      244.94      294.28     22.03 o
  -6  10   7        3.72        4.57     12.68 o
  -5  10   7       10.01       24.56     14.36 o
  -4  10   7        3.64       15.01      9.54 o
  -3  10   7      170.26      185.65     11.68 o
  -2  10   7      606.08      610.15     17.51 o
  -1  10   7     1143.89     1031.59     26.95 o
   0  10   7      479.20      438.85     13.11 o
   1  10   7      748.21      700.99     18.69 o
   2  10   7      194.02      190.17     11.04 o
   3  10   7       53.47       51.34      9.42 o
   4  10   7       16.25       10.51     10.36 o
   5  10   7      158.79      175.47     13.19 o
   6  10   7       58.98       48.97     13.02 o
   7  10   7       26.50       21.45     13.89 o
  -7  11   7       11.74       18.15     14.12 o
  -6  11   7       20.31       22.05     12.95 o
  -5  11   7      255.25      263.47     30.81 o
  -4  11   7      193.75      200.60     14.21 o
  -3  11   7      292.75      280.82     13.99 o
  -2  11   7      354.87      331.25     16.60 o
  -1  11   7      490.17      442.11     15.50 o
   0  11   7       52.61       52.21      7.98 o
   1  11   7     1077.34     1129.73     27.22 o
   2  11   7      199.99      193.87     13.17 o
   3  11   7       25.08       27.20     10.13 o
   4  11   7       12.11       12.18     10.62 o
   5  11   7       16.55       18.29     11.20 o
   6  11   7        8.10        3.14     12.66 o
   7  11   7       42.80       43.05     14.34 o
  -6  12   7       54.88       88.68     16.11 o
  -5  12   7       85.06       53.88     15.19 o
  -4  12   7        2.18        3.82      8.54 o
  -3  12   7      208.85      195.78     12.79 o
  -2  12   7       15.07       18.46      7.77 o
  -1  12   7       34.93       40.83      7.57 o
   0  12   7       59.04       60.78      8.30 o
   1  12   7        5.82        9.73      7.89 o
   2  12   7       37.41       47.28      7.09 o
   3  12   7      136.64      117.75     13.48 o
   4  12   7        3.18        7.14     10.72 o
   5  12   7      115.39      113.53     14.37 o
   6  12   7        5.21        5.31     12.87 o
  -6  13   7       22.07       24.39     14.94 o
  -5  13   7       24.51       33.80     15.15 o
  -4  13   7        3.97        1.54      8.99 o
  -3  13   7       19.85       18.34      8.39 o
  -2  13   7       10.13        6.37      7.90 o
  -1  13   7       75.74       67.46      8.26 o
   0  13   7      204.67      204.69     12.19 o
   1  13   7      144.65      137.73     13.19 o
   2  13   7       50.66       51.71      8.71 o
   3  13   7       37.98       33.93     11.05 o
   4  13   7       45.71       40.08     12.67 o
   5  13   7       19.52       12.41     11.27 o
   6  13   7       28.98       30.30     13.13 o
  -6  14   7       26.98       42.92     18.41 o
  -5  14   7       16.19       20.87     16.46 o
  -4  14   7       38.38       31.07      9.83 o
  -3  14   7        6.81       13.77      8.99 o
  -2  14   7       37.66       38.83     10.35 o
  -1  14   7        5.01        3.78      8.39 o
   0  14   7       55.62       58.44     10.99 o
   1  14   7       79.17       86.14      9.73 o
   2  14   7      112.87      123.11     11.30 o
   3  14   7       41.46       50.63     11.30 o
   4  14   7       52.16       46.35     11.77 o
   5  14   7       28.70       37.34     12.98 o
   6  14   7       23.41       21.76     13.89 o
  -5  15   7       35.78       39.01     13.10 o
  -4  15   7       69.93      101.12     12.02 o
  -3  15   7       48.43       52.32     11.79 o
  -2  15   7       53.11       64.83     11.06 o
  -1  15   7      243.81      256.02     15.14 o
   0  15   7        0.06       -8.37     10.51 o
   1  15   7       78.05       78.83     12.18 o
   2  15   7       81.05       95.72     13.04 o
   3  15   7      230.17      222.68     23.10 o
   4  15   7      170.19      197.58     16.95 o
   5  15   7       70.60       76.51     15.12 o
  -5  16   7       10.69        9.36     16.16 o
  -4  16   7        4.61        4.02     11.67 o
  -3  16   7       23.96       14.88     11.48 o
  -2  16   7      121.49      118.41     12.64 o
  -1  16   7      234.08      229.93     14.67 o
   0  16   7      111.37      116.37     14.42 o
   1  16   7      136.30      137.49     14.67 o
   2  16   7      124.27      133.96     14.34 o
   3  16   7      123.69      147.16     20.02 o
   4  16   7       58.32       54.96     17.36 o
   5  16   7       25.32       19.61     14.80 o
  -4  17   7      119.92      145.72     21.65 o
  -3  17   7      132.82      144.24     16.01 o
  -2  17   7      156.13      169.81     15.29 o
  -1  17   7        7.29        2.62     10.10 o
   0  17   7       20.59       16.85     11.51 o
   1  17   7       43.46       43.68     11.98 o
   2  17   7       46.68       49.04     12.94 o
   3  17   7      223.85      221.99     25.01 o
   4  17   7      286.95      319.16     27.23 o
  -3  18   7       33.06       37.05     11.94 o
  -2  18   7       29.46       46.20     12.06 o
  -1  18   7       96.30       80.15     14.23 o
   0  18   7      196.94      186.13     18.00 o
   1  18   7       40.95       56.38     10.87 o
   2  18   7        7.40        9.06     12.38 o
   3  18   7        2.21        9.70     17.49 o
  -2  19   7       34.85       34.18     11.59 o
  -1  19   7        0.53        4.21     12.12 o
   0  19   7        3.46        0.69     19.04 o
   1  19   7        0.79        8.90     11.07 o
   2  19   7       16.21       24.68     17.37 o
  -8   0   8       31.25       33.96     26.68 o
  -7   0   8       35.03       25.71     23.29 o
  -6   0   8      108.88      118.86     26.68 o
  -5   0   8       69.78       60.64     19.89 o
  -4   0   8      264.98      313.39     24.26 o
  -3   0   8       82.39      117.40     19.41 o
  -2   0   8     1825.80     1757.63     52.88 o
  -1   0   8     1920.27     1893.50     80.77 o
   0   0   8      490.73      546.26     17.26 o
   1   0   8      604.16      695.38     15.64 o
   2   0   8      215.88      239.11     11.08 o
   3   0   8      315.21      319.04     17.47 o
   4   0   8      856.63      905.97     80.77 o
   5   0   8       43.75       48.49     10.08 o
   6   0   8        8.20        4.62     13.02 o
   7   0   8        3.29        7.64     13.81 o
   8   0   8       33.03       18.75     15.95 o
  -8   1   8       86.31       94.62     21.15 o
  -7   1   8       98.56      107.33     23.77 o
  -6   1   8        6.26       17.80     14.55 o
  -5   1   8      166.41      142.75     17.64 o
  -4   1   8       85.40       74.63     14.07 o
  -3   1   8       30.72       27.78     10.80 o
  -2   1   8      531.20      482.91     30.32 o
  -1   1   8      425.02      367.91     20.74 o
   0   1   8      513.44      532.75     10.58 o
   1   1   8       28.61       34.88      4.57 o
   2   1   8      333.19      341.42     10.13 o
   3   1   8      105.24      104.05      7.34 o
   4   1   8       78.19       84.33      9.32 o
   5   1   8       16.78       15.51      6.59 o
   6   1   8       78.43       87.73     10.74 o
   7   1   8       97.51      100.35     11.98 o
   8   1   8       98.46       99.66     16.04 o
  -8   2   8        0.83        1.55     13.71 o
  -7   2   8        2.25       -7.31     16.96 o
  -6   2   8       59.75       48.44     14.55 o
  -5   2   8       86.08      111.42     16.42 o
  -4   2   8       16.04       24.42      9.24 o
  -3   2   8      692.78      694.49     24.70 o
  -2   2   8      142.92      134.37     14.23 o
  -1   2   8      449.08      400.34     14.99 o
   0   2   8      549.19      538.97     16.68 o
   1   2   8      111.17      117.77      7.30 o
   2   2   8       31.26       35.22      5.51 o
   3   2   8      368.85      361.78     11.44 o
   4   2   8      134.99      127.50     10.00 o
   5   2   8       43.55       38.24      6.83 o
   6   2   8      356.82      314.33     15.61 o
   7   2   8        7.09       12.59      9.14 o
   8   2   8       12.64       13.62     12.35 o
  -8   3   8        0.48       -1.39     14.78 o
  -7   3   8        2.49       -4.36     12.75 o
  -6   3   8       21.82       26.48     11.87 o
  -5   3   8       11.65        4.39     13.71 o
  -4   3   8        6.57       18.19      8.97 o
  -3   3   8       26.79       31.94     10.46 o
  -2   3   8     1606.45     1585.02     36.36 o
  -1   3   8      531.25      467.60     19.42 o
   0   3   8       41.11       41.68      6.18 o
   1   3   8     1101.98     1143.92     24.27 o
   2   3   8      193.48      207.41      9.84 o
   3   3   8       48.12       50.06      6.65 o
   4   3   8       20.70       19.67      6.46 o
   5   3   8       82.34       87.95      8.00 o
   6   3   8       11.64       14.84     10.67 o
   7   3   8        0.16        3.10     12.27 o
   8   3   8        0.04       -4.45     13.66 o
  -8   4   8        8.08        8.82     13.62 o
  -7   4   8       68.46       59.52     13.52 o
  -6   4   8      137.83      136.78     14.76 o
  -5   4   8      175.83      151.18     14.27 o
  -4   4   8       69.36       78.81      9.15 o
  -3   4   8        0.15       -0.47      7.93 o
  -2   4   8      946.09      916.17     30.24 o
  -1   4   8      456.66      408.74     13.23 o
   0   4   8       49.90       43.26      6.55 o
   1   4   8      178.30      199.65     12.42 o
   2   4   8       84.43       76.54      7.41 o
   3   4   8        1.80        2.31      5.59 o
   4   4   8       23.81       20.88      7.66 o
   5   4   8      122.58      111.08      9.57 o
   6   4   8      308.53      321.29     17.98 o
   7   4   8       15.75        8.92     11.30 o
   8   4   8       14.35       10.60     16.23 o
  -8   5   8       72.97       72.71     20.36 o
  -7   5   8      119.36      113.51     15.09 o
  -6   5   8       46.75       39.13     12.38 o
  -5   5   8      160.40      142.58     14.06 o
  -4   5   8       11.74        5.71      7.54 o
  -3   5   8      375.25      287.27     14.74 o
  -2   5   8       57.60       56.92      9.62 o
  -1   5   8     1390.34     1410.92     36.71 o
   0   5   8      153.06      143.47     11.83 o
   1   5   8      405.72      410.52     23.76 o
   2   5   8       68.92       86.26     10.34 o
   3   5   8       36.64       34.28      9.38 o
   4   5   8       17.42       10.64      7.50 o
   5   5   8      270.56      266.68     12.26 o
   6   5   8       30.37       42.57     10.95 o
   7   5   8       11.16       12.26     14.99 o
   8   5   8        8.18       10.86     17.32 o
  -7   6   8        3.13       -2.93     15.08 o
  -6   6   8      142.60      148.21     15.38 o
  -5   6   8       63.66       69.85     12.56 o
  -4   6   8      447.85      485.71     16.43 o
  -3   6   8     1232.94     1215.46     33.10 o
  -2   6   8     1049.53      987.59     24.07 o
  -1   6   8       52.97       45.29      8.00 o
   0   6   8        0.01        0.96      6.16 o
   1   6   8      759.70      794.26     20.52 o
   2   6   8      162.09      146.55     12.13 o
   3   6   8     1253.20     1238.97     28.34 o
   4   6   8      106.27      128.26     10.79 o
   5   6   8      245.39      237.38     10.86 o
   6   6   8       29.72       28.14     14.08 o
   7   6   8        3.59        9.58     13.75 o
  -7   7   8      170.94      165.95     20.93 o
  -6   7   8        9.07       13.84     15.19 o
  -5   7   8        1.25        7.79     10.38 o
  -4   7   8      130.73      119.07     10.77 o
  -3   7   8       13.28       14.59      8.76 o
  -2   7   8      148.64      119.63     11.47 o
  -1   7   8      852.88      749.93     21.15 o
   0   7   8     1543.48     1553.11     21.36 o
   1   7   8       82.81       89.81      8.52 o
   2   7   8       30.06       37.56      9.58 o
   3   7   8      152.82      152.78     13.28 o
   4   7   8      130.40      115.65      9.76 o
   5   7   8        1.87       -1.86      7.74 o
   6   7   8       80.96       91.69     21.59 o
   7   7   8      139.77      135.43     19.52 o
  -7   8   8        5.78        1.76     17.60 o
  -6   8   8       71.09       69.25     17.83 o
  -5   8   8       72.35       73.86     15.05 o
  -4   8   8       97.25      102.53     10.45 o
  -3   8   8      261.71      268.36     13.32 o
  -2   8   8       78.12       60.17     10.15 o
  -1   8   8       14.34       15.50      6.20 o
   0   8   8      361.50      335.29     11.34 o
   1   8   8       68.50       68.90      8.45 o
   2   8   8       82.25       76.59     11.26 o
   3   8   8       53.51       54.94     11.30 o
   4   8   8      371.90      358.79     15.87 o
   5   8   8       26.24       36.19      8.67 o
   6   8   8       50.25       45.98     16.61 o
   7   8   8        4.53       14.93     16.51 o
  -7   9   8        0.13       -1.47     17.81 o
  -6   9   8       22.86       17.61     15.77 o
  -5   9   8       26.50       44.50     16.37 o
  -4   9   8      352.18      318.03     17.59 o
  -3   9   8       43.89       41.31      8.82 o
  -2   9   8      168.30      142.08     17.65 o
  -1   9   8      106.13      103.15      8.73 o
   0   9   8      175.01      158.72     10.88 o
   1   9   8       67.48       57.46      8.22 o
   2   9   8       19.63       19.68      9.49 o
   3   9   8      678.89      629.42     22.86 o
   4   9   8      336.45      330.43     15.53 o
   5   9   8       22.26       19.58      8.59 o
   6   9   8        1.44        7.33     14.99 o
   7   9   8        0.31       -2.09     15.43 o
  -7  10   8        7.90        5.25     16.71 o
  -6  10   8        3.29        5.09     24.50 o
  -5  10   8       14.37       18.35     14.50 o
  -4  10   8      210.26      200.78     15.10 o
  -3  10   8        8.75        8.07      9.75 o
  -2  10   8       57.77       58.69      9.19 o
  -1  10   8        3.35        1.98      6.60 o
   0  10   8       18.68       12.50      7.55 o
   1  10   8       44.47       43.99      8.27 o
   2  10   8       21.82       11.73     10.58 o
   3  10   8       80.72       88.15     12.51 o
   4  10   8       46.35       35.36      9.76 o
   5  10   8      138.68      142.29     12.68 o
   6  10   8       30.82       30.30     12.48 o
   7  10   8       22.64       20.27     19.02 o
  -6  11   8       31.94       31.11     17.12 o
  -5  11   8       69.05       69.82     16.96 o
  -4  11   8        9.38       14.09     10.20 o
  -3  11   8      140.37      129.18     11.31 o
  -2  11   8        5.04       12.63      8.13 o
  -1  11   8       33.77       29.19      7.28 o
   0  11   8      297.01      301.50     14.91 o
   1  11   8      286.64      266.60     13.61 o
   2  11   8       59.48       48.80     11.47 o
   3  11   8       64.10       41.13      9.46 o
   4  11   8        3.42        3.76     10.57 o
   5  11   8       48.88       43.91     10.65 o
   6  11   8       32.89       37.84     13.76 o
  -6  12   8       27.93       25.40     16.61 o
  -5  12   8       25.64       25.04     15.93 o
  -4  12   8       66.59       87.22     12.92 o
  -3  12   8      375.66      382.16     19.75 o
  -2  12   8       31.90       24.24      8.23 o
  -1  12   8      239.37      212.84     12.76 o
   0  12   8        0.25        1.36      8.91 o
   1  12   8      113.76      143.32     12.86 o
   2  12   8        5.30        8.81     14.21 o
   3  12   8      674.52      695.13     34.06 o
   4  12   8      369.33      376.12     20.48 o
   5  12   8        1.76       -7.71     11.79 o
   6  12   8        1.89        5.94     11.86 o
  -6  13   8       52.60       53.25     19.54 o
  -5  13   8        5.96       -1.85     15.39 o
  -4  13   8      131.85      153.38     15.37 o
  -3  13   8       33.85       32.32      9.42 o
  -2  13   8      195.41      167.87     11.40 o
  -1  13   8      214.90      191.94     12.96 o
   0  13   8       65.15       69.31     11.63 o
   1  13   8       37.27       38.83     10.21 o
   2  13   8       84.90       83.02     12.75 o
   3  13   8       43.24       58.40     12.03 o
   4  13   8      106.84      113.60     14.25 o
   5  13   8       92.92       90.85     18.61 o
  -5  14   8       42.35       39.82     16.02 o
  -4  14   8       32.01       45.58     10.23 o
  -3  14   8      111.37      109.77     11.92 o
  -2  14   8      162.98      163.43     13.60 o
  -1  14   8        2.70        2.37     10.86 o
   0  14   8        0.99        1.22      9.78 o
   1  14   8        7.66        4.42     10.20 o
   2  14   8      133.57      135.52     14.79 o
   3  14   8       41.66       34.67     11.68 o
   4  14   8       49.72       63.20     14.07 o
   5  14   8      130.12      144.42     17.63 o
  -4  15   8      105.89      116.69     15.50 o
  -3  15   8        8.49       11.99     11.70 o
  -2  15   8        5.80       11.07     10.00 o
  -1  15   8      244.51      253.62     18.19 o
   0  15   8       27.52       16.48     10.98 o
   1  15   8      136.42      141.26     14.52 o
   2  15   8        9.59       12.42     15.49 o
   3  15   8        3.75        5.41     11.25 o
   4  15   8       11.43       12.98     12.72 o
  -4  16   8       35.05       17.80     13.68 o
  -3  16   8       17.80       20.24     12.11 o
  -2  16   8       58.17       57.41     11.16 o
  -1  16   8       12.94       11.97     11.26 o
   0  16   8       22.81       28.04     11.20 o
   1  16   8      150.14      179.34     16.91 o
   2  16   8        3.80        5.09     16.47 o
   3  16   8       27.40       26.59     16.06 o
   4  16   8        4.32       -1.08     18.17 o
  -3  17   8       25.69       26.19     12.23 o
  -2  17   8       36.18       43.31     12.05 o
  -1  17   8        6.87       16.02     12.90 o
   0  17   8      250.72      295.69     20.03 o
   1  17   8       42.27       40.77     13.09 o
   2  17   8        3.82       14.84     18.67 o
   3  17   8        1.63        8.00     17.49 o
  -2  18   8      216.20      243.69     20.07 o
  -1  18   8       34.53       37.21     13.35 o
   0  18   8        2.43       -0.93     13.75 o
   1  18   8       79.24       91.00     14.84 o
   2  18   8      176.71      185.24     24.35 o
  -7   1   9       91.58       90.97     19.21 o
  -6   1   9        9.18       17.03     16.80 o
  -5   1   9      179.45      168.94     23.77 o
  -4   1   9        3.03        3.40     10.63 o
  -3   1   9       50.94       41.96     12.01 o
  -2   1   9       50.52       34.93     12.35 o
  -1   1   9       55.34       42.45     12.69 o
   0   1   9      472.24      402.62     23.68 o
   1   1   9      299.68      278.67     10.83 o
   2   1   9      517.25      522.18     14.57 o
   3   1   9       29.70       27.18      7.06 o
   4   1   9       41.16       38.10      8.08 o
   5   1   9       41.14       42.48      8.07 o
   6   1   9       68.17       86.63     11.08 o
   7   1   9        5.68        2.22      9.66 o
  -7   2   9      118.94      128.91     18.26 o
  -6   2   9       90.46       87.27     16.61 o
  -5   2   9        2.45        5.81     13.55 o
  -4   2   9       43.42       33.06     11.14 o
  -3   2   9      105.51      119.71     14.40 o
  -2   2   9       11.36        7.84     11.65 o
  -1   2   9      191.90      166.01     11.71 o
   0   2   9     1525.98     1625.94     28.88 o
   1   2   9      117.55      139.07     11.15 o
   2   2   9       30.72       35.25      7.06 o
   3   2   9       11.04       13.33      5.77 o
   4   2   9        8.20       10.73      7.45 o
   5   2   9        0.25        1.87      7.24 o
   6   2   9       10.38       20.26      9.15 o
   7   2   9       18.85       20.66     12.07 o
  -7   3   9        3.55       -0.14     14.74 o
  -6   3   9       13.79       18.31     12.13 o
  -5   3   9      150.69      183.85     21.10 o
  -4   3   9      368.63      379.61     20.75 o
  -3   3   9      463.67      480.98     22.79 o
  -2   3   9      863.02      894.83     30.01 o
  -1   3   9      420.49      345.35     15.56 o
   0   3   9     1009.45     1062.87     24.63 o
   1   3   9       85.56       79.65      9.93 o
   2   3   9      170.42      154.19     12.11 o
   3   3   9      451.27      451.07     13.23 o
   4   3   9      161.54      164.30     11.45 o
   5   3   9      188.72      205.74     11.46 o
   6   3   9       12.12       20.62     10.62 o
   7   3   9       20.49       21.46     12.72 o
  -7   4   9       37.93       29.58     14.44 o
  -6   4   9      239.71      237.94     18.92 o
  -5   4   9       47.73       38.41     11.51 o
  -4   4   9       51.55       53.01      9.69 o
  -3   4   9      202.44      198.29     14.10 o
  -2   4   9      314.74      222.97     18.00 o
  -1   4   9      838.71      802.95     18.49 o
   0   4   9        9.22       17.47      8.99 o
   1   4   9     1442.17     1566.72     34.93 o
   2   4   9      124.69      152.97     12.59 o
   3   4   9      279.91      298.41     13.66 o
   4   4   9       45.15       45.43      9.22 o
   5   4   9       25.39       25.37      9.37 o
   6   4   9      118.47      121.41     14.15 o
   7   4   9      325.34      342.76     20.36 o
  -7   5   9       15.94       25.76     13.05 o
  -6   5   9       22.51       23.95     11.98 o
  -5   5   9       34.60       32.14     12.48 o
  -4   5   9      135.71      154.12     11.48 o
  -3   5   9       31.37       33.16      9.51 o
  -2   5   9      832.37      767.80     26.92 o
  -1   5   9      757.41      683.28     19.67 o
   0   5   9      463.28      428.39     24.01 o
   1   5   9      857.15      848.10     23.81 o
   2   5   9      134.79      136.14     12.47 o
   3   5   9      385.06      343.95     17.05 o
   4   5   9       45.94       47.73      8.83 o
   5   5   9      226.83      244.03     12.62 o
   6   5   9        2.06       -0.04     11.49 o
   7   5   9       42.97       44.80     17.83 o
  -7   6   9        2.42       -1.70     17.75 o
  -6   6   9       31.59       28.01     12.39 o
  -5   6   9        0.13        9.60     11.21 o
  -4   6   9        2.02        1.56      7.93 o
  -3   6   9        8.69       -1.30      9.43 o
  -2   6   9       25.38       23.24      9.10 o
  -1   6   9       29.21       24.46      7.73 o
   0   6   9      341.05      334.89     16.54 o
   1   6   9        2.68        0.80      9.47 o
   2   6   9      181.49      202.79     14.33 o
   3   6   9        7.35        5.36      9.71 o
   4   6   9        4.26        1.93      8.63 o
   5   6   9        0.85       -3.57      8.11 o
   6   6   9       13.03       16.01     15.24 o
   7   6   9       15.77       17.93     17.20 o
  -7   7   9       52.30       70.88     20.24 o
  -6   7   9       35.47       36.70     17.33 o
  -5   7   9       26.31       27.98     12.64 o
  -4   7   9       83.04       92.17     10.73 o
  -3   7   9       13.02       22.33      9.70 o
  -2   7   9      115.38      106.67     11.63 o
  -1   7   9        6.39        9.17      7.40 o
   0   7   9       57.35       50.20     10.71 o
   1   7   9       81.17       73.06     11.15 o
   2   7   9       26.36       22.36      9.80 o
   3   7   9      145.16      151.02     13.93 o
   4   7   9       11.43       14.22      8.25 o
   5   7   9      199.39      198.00     12.13 o
   6   7   9       37.23       29.10     16.27 o
   7   7   9       13.70       24.29     15.60 o
  -7   8   9       24.48       12.86     19.02 o
  -6   8   9      182.71      173.12     29.84 o
  -5   8   9      109.24       99.81     17.26 o
  -4   8   9       78.22       74.22     10.09 o
  -3   8   9       34.96       33.74      8.83 o
  -2   8   9       38.70       35.77     10.17 o
  -1   8   9      206.81      211.92     12.21 o
   0   8   9       89.82      107.01     12.48 o
   1   8   9      120.04      133.30     13.20 o
   2   8   9      619.05      613.23     22.38 o
   3   8   9       90.32       80.18     12.18 o
   4   8   9       18.87       12.55      7.81 o
   5   8   9       41.41       34.35      9.22 o
   6   8   9      199.06      189.01     22.76 o
  -6   9   9      140.95      152.80     22.63 o
  -5   9   9       71.34       94.36     19.02 o
  -4   9   9      219.01      255.97     14.82 o
  -3   9   9      111.39      114.96     11.50 o
  -2   9   9      565.39      543.49     20.89 o
  -1   9   9       62.79       43.42     11.07 o
   0   9   9        0.02       -2.30      7.44 o
   1   9   9      134.56      123.15     13.47 o
   2   9   9      457.76      442.27     25.80 o
   3   9   9       85.41       86.16     12.73 o
   4   9   9       85.67       82.87     11.63 o
   5   9   9       12.76        4.07      9.00 o
   6   9   9       63.30       73.76     16.99 o
  -6  10   9      145.41      125.50     20.31 o
  -5  10   9       20.69       25.15     15.73 o
  -4  10   9        8.57       14.07     10.76 o
  -3  10   9       33.42       47.88     10.02 o
  -2  10   9      197.61      163.33     12.24 o
  -1  10   9      240.17      233.72     13.66 o
   0  10   9      128.81      136.48     11.27 o
   1  10   9      108.34      123.13     13.85 o
   2  10   9       12.58        8.23     10.74 o
   3  10   9      352.57      361.69     19.96 o
   4  10   9        0.87        5.20     10.12 o
   5  10   9      151.24      141.25     14.36 o
   6  10   9       10.35        5.78     16.64 o
  -6  11   9       55.05       54.50     23.04 o
  -5  11   9      119.64      139.56     20.55 o
  -4  11   9        4.29        7.80     11.26 o
  -3  11   9       11.32        5.46     10.17 o
  -2  11   9       17.07       20.14      7.09 o
  -1  11   9      229.91      223.16     14.10 o
   0  11   9      121.92      138.86     11.66 o
   1  11   9       71.61       53.33     11.59 o
   2  11   9        1.85        4.83     11.40 o
   3  11   9       16.52       16.74      9.86 o
   4  11   9        1.01       -2.67     11.93 o
   5  11   9      338.17      319.78     17.83 o
   6  11   9       74.68       87.65     16.10 o
  -5  12   9       31.31       38.08     17.84 o
  -4  12   9        2.11        7.62     11.67 o
  -3  12   9       11.98       14.06     11.64 o
  -2  12   9       89.80       89.27      9.66 o
  -1  12   9       67.05       68.41     11.92 o
   0  12   9      160.71      148.79     12.40 o
   1  12   9       17.63       20.37     12.27 o
   2  12   9       64.49       51.10     16.51 o
   3  12   9        1.47        4.18     11.75 o
   4  12   9        5.34        8.73     11.81 o
   5  12   9       54.28       49.80     11.63 o
  -5  13   9       19.68       23.74     17.45 o
  -4  13   9        4.91       -3.64     12.68 o
  -3  13   9        5.07       -0.67     11.76 o
  -2  13   9        3.50        1.96      7.90 o
  -1  13   9       15.00       19.37     11.40 o
   0  13   9        0.00        4.49      9.59 o
   1  13   9       89.46       81.74     16.64 o
   2  13   9        5.42        7.45     14.91 o
   3  13   9       23.58       32.17     12.36 o
   4  13   9        1.00        5.47     12.96 o
   5  13   9       89.65       88.14     13.66 o
  -4  14   9        2.40        0.11     12.43 o
  -3  14   9       23.31       15.06      9.90 o
  -2  14   9      125.05      131.69     15.30 o
  -1  14   9       24.11       32.36     11.93 o
   0  14   9       48.86       61.32     12.85 o
   1  14   9       35.38       33.96     16.12 o
   2  14   9       48.46       41.95     11.54 o
   3  14   9        1.45        4.97     11.71 o
   4  14   9        0.23       -2.59     13.26 o
  -4  15   9       27.14       29.78     17.75 o
  -3  15   9      110.26      126.82     14.31 o
  -2  15   9      161.89      169.76     17.55 o
  -1  15   9       64.84       64.11     13.48 o
   0  15   9        2.55        2.43     11.23 o
   1  15   9       20.37       23.93     16.30 o
   2  15   9      108.09      101.43     20.23 o
   3  15   9        7.65        7.48     12.12 o
   4  15   9      173.49      150.87     17.87 o
  -3  16   9        6.97       -2.34     11.25 o
  -2  16   9       14.43       14.45     13.02 o
  -1  16   9      133.01      132.29     16.90 o
   0  16   9      325.03      342.72     21.30 o
   1  16   9      262.97      264.43     43.18 o
   2  16   9      218.00      229.72     25.35 o
   3  16   9       76.56       86.71     19.67 o
  -1  17   9      138.24      149.85     16.84 o
   0  17   9       96.45      100.73     14.95 o
   1  17   9       39.53       51.48     17.71 o
  -7   0  10       12.67       28.14     26.68 o
  -6   0  10      100.75      128.56     30.56 o
  -5   0  10      518.38      525.88     41.72 o
  -4   0  10       57.25       41.24     17.46 o
  -3   0  10      806.47      845.10     43.18 o
  -2   0  10      147.30      123.22     22.80 o
  -1   0  10       88.52       68.89     20.38 o
   0   0  10       56.57       25.23     19.41 o
   1   0  10      303.93      293.50     31.05 o
   2   0  10       57.66       35.90     22.32 o
   3   0  10      126.65      136.17     14.98 o
   4   0  10      788.51      797.08     38.33 o
   5   0  10      139.11      163.85     17.71 o
   6   0  10       56.11       66.03     15.82 o
   7   0  10       50.50       49.03     16.42 o
  -7   1  10       97.22       94.73     19.20 o
  -6   1  10      118.58      102.44     18.17 o
  -5   1  10       40.57       53.14     16.57 o
  -4   1  10      110.19      126.02     15.61 o
  -3   1  10        9.50        9.70     12.01 o
  -2   1  10       36.89       26.82     13.52 o
  -1   1  10       59.69       51.96     14.40 o
   0   1  10      280.20      277.15     21.58 o
   1   1  10      516.88      533.96     41.48 o
   2   1  10      584.91      661.15     29.50 o
   3   1  10      112.85      129.18     12.80 o
   4   1  10        6.96        6.35      7.96 o
   5   1  10        9.99       11.24      8.59 o
   6   1  10       76.29       91.76     11.60 o
   7   1  10       44.96       58.82     11.76 o
  -7   2  10       31.51       27.20     15.30 o
  -6   2  10       11.58       25.63     17.11 o
  -5   2  10        5.77       12.71     14.40 o
  -4   2  10       70.24       68.11     13.39 o
  -3   2  10       39.76       30.56     13.04 o
  -2   2  10      720.16      643.91     31.29 o
  -1   2  10      470.51      404.91     23.84 o
   0   2  10      346.59      363.21     26.44 o
   1   2  10       30.77       27.17     15.09 o
   2   2  10     1274.60     1219.71     28.33 o
   3   2  10      168.11      133.16     13.01 o
   4   2  10       14.52       14.09     10.10 o
   5   2  10       66.26       67.19     10.50 o
   6   2  10        5.54       10.84      9.01 o
   7   2  10        3.04       -1.10     13.43 o
  -7   3  10       53.16       60.63     15.77 o
  -6   3  10       41.39       37.71     14.47 o
  -5   3  10       10.20       -4.95     12.60 o
  -4   3  10       24.62       22.18     11.30 o
  -3   3  10       56.84       57.42     13.52 o
  -2   3  10        8.98       17.17     12.86 o
  -1   3  10       30.43       33.94     10.75 o
   0   3  10      909.20      799.50     31.55 o
   1   3  10       56.63       46.57     15.09 o
   2   3  10       97.08       80.02      8.99 o
   3   3  10       19.91       25.21      8.17 o
   4   3  10        1.71        3.08     10.58 o
   5   3  10        0.64       -3.40      9.79 o
   6   3  10        4.52       15.46     12.31 o
   7   3  10       13.49       11.66     12.74 o
  -7   4  10       18.94       17.34     13.69 o
  -6   4  10        5.41        6.04     13.97 o
  -5   4  10       22.34       23.72     11.90 o
  -4   4  10        8.67       -0.75      9.39 o
  -3   4  10       94.41      109.22     12.28 o
  -2   4  10       19.69       18.55      9.21 o
  -1   4  10       84.43       59.17     10.13 o
   0   4  10        3.00        5.51      8.52 o
   1   4  10       41.60       38.41      9.69 o
   2   4  10      312.66      315.50     16.61 o
   3   4  10      253.03      237.18     12.90 o
   4   4  10        7.38        6.16      8.50 o
   5   4  10        9.58       10.28      9.71 o
   6   4  10       12.90       15.00     11.42 o
  -6   5  10      156.67      164.38     18.65 o
  -5   5  10        2.81       12.51     12.69 o
  -4   5  10        8.53       10.83      8.71 o
  -3   5  10       14.83       14.93      9.68 o
  -2   5  10       23.72       17.23      8.02 o
  -1   5  10       30.09       29.54      9.56 o
   0   5  10      560.66      511.85     19.83 o
   1   5  10      318.94      364.76     17.56 o
   2   5  10       14.06       13.98      9.82 o
   3   5  10      189.46      200.22     15.50 o
   4   5  10       12.86       12.68      8.88 o
   5   5  10        7.31        3.63     10.51 o
   6   5  10        9.92       14.45     10.83 o
  -6   6  10      178.57      197.67     18.80 o
  -5   6  10       60.30       76.29     14.17 o
  -4   6  10       79.92       72.21     10.59 o
  -3   6  10       91.46       92.87     12.32 o
  -2   6  10      418.61      368.44     15.33 o
  -1   6  10       14.98       20.16      9.54 o
   0   6  10      245.73      214.91     14.99 o
   1   6  10        5.85        4.90      9.93 o
   2   6  10       40.79       37.47     10.51 o
   3   6  10      421.34      395.66     19.49 o
   4   6  10       56.60       49.76      9.91 o
   5   6  10      147.03      154.11     13.36 o
   6   6  10       25.66       40.41     15.74 o
  -6   7  10      131.64      144.68     36.38 o
  -5   7  10       22.64       23.07     12.40 o
  -4   7  10       93.78      110.69     12.07 o
  -3   7  10        2.59       12.88     10.27 o
  -2   7  10      133.50      140.90     11.63 o
  -1   7  10      193.20      184.54     15.12 o
   0   7  10      403.33      434.31     19.68 o
   1   7  10       55.22       80.04     11.63 o
   2   7  10      199.79      221.67     16.00 o
   3   7  10        3.73        8.99     10.81 o
   4   7  10      236.93      236.14     14.33 o
   5   7  10       83.22       80.66     10.52 o
   6   7  10       16.31       25.25     15.54 o
  -6   8  10       71.41       87.30     19.62 o
  -5   8  10      274.86      312.94     26.89 o
  -4   8  10      120.15      145.03     12.98 o
  -3   8  10        2.21        2.86     10.06 o
  -2   8  10       83.18       91.00     10.62 o
  -1   8  10       26.86       13.29     10.42 o
   0   8  10       63.78       54.89     11.93 o
   1   8  10        6.24        6.90     10.34 o
   2   8  10       55.51       38.86     10.91 o
   3   8  10        8.48       13.44     10.76 o
   4   8  10      176.67      156.57     13.42 o
   5   8  10       19.76       18.97      8.99 o
   6   8  10       12.02        8.00     22.07 o
  -6   9  10       17.62       26.30     16.85 o
  -5   9  10       52.33       62.73     17.48 o
  -4   9  10       17.86       16.13      9.73 o
  -3   9  10      108.38       89.89     11.32 o
  -2   9  10      329.06      359.50     19.78 o
  -1   9  10        5.08        6.95     11.39 o
   0   9  10        8.77       17.89     10.88 o
   1   9  10        6.43       15.61     10.44 o
   2   9  10       21.15       36.69     11.27 o
   3   9  10       20.91       30.16     11.19 o
   4   9  10       70.09       56.74     10.31 o
   5   9  10      322.73      325.03     17.95 o
  -5  10  10        3.27        7.80     16.51 o
  -4  10  10       87.50      117.09     14.87 o
  -3  10  10       43.64       45.67     10.90 o
  -2  10  10      109.87      118.31     14.53 o
  -1  10  10       15.22       14.30     11.09 o
   0  10  10      157.61      155.38     15.18 o
   1  10  10       46.01       68.84     13.27 o
   2  10  10       12.00       10.42     11.62 o
   3  10  10      208.32      199.83     17.10 o
   4  10  10      139.06      132.93     13.50 o
   5  10  10       15.09       15.28      9.65 o
  -5  11  10        2.07        8.89     17.26 o
  -4  11  10      199.28      229.07     18.03 o
  -3  11  10       44.52       52.77     12.76 o
  -2  11  10       15.58       16.38     10.13 o
  -1  11  10       27.43       29.28     11.56 o
   0  11  10       80.95       87.27     13.95 o
   1  11  10      337.32      338.70     20.31 o
   2  11  10        1.08        3.32     12.87 o
   3  11  10       37.63       42.21     12.33 o
   4  11  10       18.10       20.13     10.63 o
   5  11  10       29.81       26.39     11.91 o
  -4  12  10       40.83       60.16     13.94 o
  -3  12  10      221.06      238.53     17.88 o
  -2  12  10       16.49       16.63     11.81 o
  -1  12  10       79.42       61.09     11.14 o
   0  12  10        0.48       10.96     12.48 o
   1  12  10       30.05       29.37     13.03 o
   2  12  10       79.06       84.25     14.74 o
   3  12  10       14.46       13.76     12.09 o
   4  12  10       64.86       79.09     14.52 o
  -4  13  10       52.59       51.83     14.01 o
  -3  13  10      257.45      341.68     20.55 o
  -2  13  10       37.57       54.77     14.06 o
  -1  13  10      150.86      162.66     16.05 o
   0  13  10      307.37      396.20     28.57 o
   1  13  10       85.35      107.60     19.17 o
   2  13  10      231.82      232.51     23.26 o
   3  13  10      118.19      115.51     15.91 o
   4  13  10        3.56        9.15     13.70 o
  -3  14  10       98.63      126.64     21.42 o
  -2  14  10      151.83      153.74     16.97 o
  -1  14  10      124.90      107.12     14.31 o
   0  14  10       86.07       84.09     18.98 o
   1  14  10        9.88       16.26     17.81 o
   2  14  10       49.03       32.04     12.89 o
   3  14  10      103.74       93.12     15.34 o
  -2  15  10       32.34       26.17     14.35 o
  -1  15  10        3.39       13.27     12.48 o
   0  15  10       24.51       22.11     24.26 o
   1  15  10       18.97       14.15     16.08 o
   2  15  10      106.59      130.79     21.89 o
  -1  16  10        0.31        3.98     14.77 o
   0  16  10        3.08       -0.08     18.98 o
   1  16  10        0.08        7.28     24.26 o
  -6   1  11      233.68      221.57     23.67 o
  -5   1  11       18.18        9.98     15.93 o
  -4   1  11      110.21      116.88     15.93 o
  -3   1  11      130.45      126.30     16.96 o
  -2   1  11       17.29       18.92     15.44 o
  -1   1  11      395.33      365.01     27.65 o
   0   1  11        0.02       -1.91     14.74 o
   1   1  11       51.20       46.82     16.81 o
   2   1  11       50.42       51.76     16.57 o
   3   1  11      231.48      210.95     22.11 o
   4   1  11      240.37      212.34     23.29 o
   5   1  11       20.99       12.04     16.71 o
   6   1  11      139.33      167.04     16.41 o
  -6   2  11      101.48       89.30     17.73 o
  -5   2  11        9.88       11.03     16.85 o
  -4   2  11       22.67       24.26     13.04 o
  -3   2  11       15.67        8.25     13.04 o
  -2   2  11       88.30       81.46     16.81 o
  -1   2  11      184.36      150.49     23.77 o
   0   2  11       45.92       72.79     16.77 o
   1   2  11      173.34      209.30     21.60 o
   2   2  11        6.21        9.00     16.11 o
   3   2  11      167.80      147.28     19.89 o
   4   2  11      231.42      235.55     33.47 o
   5   2  11        2.39        7.28     12.30 o
   6   2  11       30.92       36.56     11.83 o
  -6   3  11       83.65       90.98     17.50 o
  -5   3  11        7.83       10.68     12.41 o
  -4   3  11      191.18      200.74     15.68 o
  -3   3  11       93.96       75.48     11.79 o
  -2   3  11       46.77       41.45     10.70 o
  -1   3  11      325.14      253.25     22.64 o
   0   3  11      257.95      211.05     22.11 o
   1   3  11       60.05       64.20     17.66 o
   2   3  11       10.39       25.31     15.26 o
   3   3  11      195.21      179.51     21.08 o
   4   3  11      626.17      603.98     23.99 o
   5   3  11       11.71       13.88     12.66 o
   6   3  11       39.08       53.31     13.08 o
  -6   4  11       33.70       42.15     16.49 o
  -5   4  11      522.63      554.99     55.55 o
  -4   4  11       20.55       36.48     11.37 o
  -3   4  11        4.51       10.88     10.62 o
  -2   4  11       64.12       85.49     16.01 o
  -1   4  11       80.02      127.30     18.03 o
   0   4  11      358.96      385.34     25.47 o
   1   4  11      184.32      248.42     22.42 o
   2   4  11      983.23     1080.81     38.76 o
   3   4  11       28.03       36.80     10.70 o
   4   4  11       45.60       61.66     12.38 o
   5   4  11       32.93       31.41     11.03 o
   6   4  11       52.02       44.80     14.19 o
  -6   5  11       10.18       15.52     15.23 o
  -5   5  11      154.74      194.02     26.92 o
  -4   5  11      201.39      183.65     15.19 o
  -3   5  11      174.99      149.25     14.18 o
  -2   5  11       90.69       64.22     15.78 o
  -1   5  11       88.53       64.92     16.47 o
   0   5  11       51.71       40.80     15.95 o
   1   5  11      138.63       98.14     17.32 o
   2   5  11       36.70       33.76     15.54 o
   3   5  11       17.20       12.37     10.30 o
   4   5  11       14.47       14.78     11.69 o
   5   5  11      150.49      162.30     14.73 o
   6   5  11       10.06       24.75     14.99 o
  -5   6  11       42.98       52.67     14.76 o
  -4   6  11       19.12       29.97     10.40 o
  -3   6  11        6.10        6.27     10.61 o
  -2   6  11       11.58        1.88     13.86 o
  -1   6  11       11.88        7.80     13.71 o
   0   6  11       51.28       47.99     15.19 o
   1   6  11      186.65      179.38     14.99 o
   2   6  11        2.12       -0.68      9.79 o
   3   6  11       55.13       60.59     10.49 o
   4   6  11       29.49       28.98      9.59 o
   5   6  11       42.47       41.52     11.31 o
  -5   7  11       31.76       60.37     14.40 o
  -4   7  11      314.09      350.24     17.46 o
  -3   7  11        1.03        5.45     11.23 o
  -2   7  11        1.73        0.00     14.06 o
  -1   7  11       34.45       40.64     11.75 o
   0   7  11        0.08        6.35     10.65 o
   1   7  11        2.22       -1.97     10.32 o
   2   7  11        4.23       12.86     10.68 o
   3   7  11        0.85       -0.19      8.73 o
   4   7  11       30.15       39.54      9.62 o
   5   7  11       33.33       25.26     11.20 o
  -5   8  11      244.57      282.40     30.08 o
  -4   8  11       33.79       45.59     11.22 o
  -3   8  11       14.61       20.42      9.62 o
  -2   8  11       17.98       25.19     11.00 o
  -1   8  11        6.17        7.10     10.59 o
   0   8  11      711.95      797.37     28.77 o
   1   8  11       96.40      104.06     14.05 o
   2   8  11      205.21      228.65     17.75 o
   3   8  11        2.20        2.92     11.18 o
   4   8  11       14.43       27.81     10.43 o
   5   8  11       26.16       35.34      9.86 o
  -5   9  11        7.26       22.55     18.01 o
  -4   9  11        1.85       11.90     11.11 o
  -3   9  11      166.33      173.85     14.30 o
  -2   9  11      164.73      182.19     16.53 o
  -1   9  11       78.48       64.16     12.10 o
   0   9  11      125.56      133.41     15.53 o
   1   9  11        5.01        1.73     12.02 o
   2   9  11       30.74       33.68     13.06 o
   3   9  11       74.08       71.76     13.61 o
   4   9  11       28.65       30.83     10.22 o
   5   9  11      114.91      117.27     13.48 o
  -4  10  11        0.94       -1.47     13.19 o
  -3  10  11       42.82       43.05     11.52 o
  -2  10  11      100.89      117.11     15.48 o
  -1  10  11      131.99      146.58     16.26 o
   0  10  11       18.49        4.33     12.55 o
   1  10  11      139.29      166.20     17.27 o
   2  10  11      119.20      162.88     17.51 o
   3  10  11      209.34      195.44     17.32 o
   4  10  11        9.04        1.28     10.01 o
  -4  11  11       18.28       11.34     14.07 o
  -3  11  11       44.99       42.38     11.25 o
  -2  11  11        0.96       -0.17     12.43 o
  -1  11  11      143.16      149.72     22.03 o
   0  11  11       22.02        4.41     12.23 o
   1  11  11       17.37       25.30     11.82 o
   2  11  11       10.05       12.50     12.28 o
   3  11  11        2.81        1.15     12.10 o
   4  11  11       49.01       44.43     12.00 o
  -3  12  11       10.90        8.61     14.46 o
  -2  12  11       61.46       78.43     14.26 o
  -1  12  11      202.07      234.03     19.20 o
   0  12  11       45.05       56.06     14.63 o
   1  12  11      128.84      164.93     20.69 o
   2  12  11       28.67       30.47     13.74 o
   3  12  11        1.38        2.28     11.41 o
  -2  13  11       25.60       40.51     17.84 o
  -1  13  11        5.13       11.06     16.90 o
   0  13  11       49.85       46.03     18.14 o
   1  13  11        4.18       -7.34     16.78 o
   2  13  11       28.53       22.86     16.30 o
  -1  14  11      118.67      175.90     22.73 o
   0  14  11       14.32        3.26     17.26 o
   1  14  11      104.96       97.48     20.24 o
  -5   0  12      342.84      425.94     43.66 o
  -4   0  12       50.94       57.73     21.83 o
  -3   0  12       76.96       53.36     23.29 o
  -2   0  12      388.99      372.10     36.38 o
  -1   0  12      226.83      221.70     31.53 o
   0   0  12       34.71       16.01     24.26 o
   1   0  12      431.98      436.13     40.75 o
   2   0  12       36.63       35.41     23.77 o
   3   0  12      163.65      133.90     29.59 o
   4   0  12      166.03      106.73     31.53 o
   5   0  12      497.63      527.34     46.09 o
  -5   1  12      162.55      198.03     26.92 o
  -4   1  12       61.29       99.68     17.32 o
  -3   1  12        5.81        0.52     14.92 o
  -2   1  12       14.34       19.48     15.26 o
  -1   1  12       47.84       69.07     17.64 o
   0   1  12       22.07       30.98     17.64 o
   1   1  12      438.58      460.62     29.67 o
   2   1  12       99.43      109.43     18.69 o
   3   1  12       76.92       58.38     18.51 o
   4   1  12        8.32        9.46     19.90 o
   5   1  12       15.33       13.34     19.72 o
  -5   2  12       17.44       22.66     15.21 o
  -4   2  12      666.19      666.53     31.55 o
  -3   2  12       45.63       35.02     14.40 o
  -2   2  12       56.29       49.02     16.64 o
  -1   2  12       20.38       19.02     16.27 o
   0   2  12        4.80        9.25     17.32 o
   1   2  12       20.26        3.20     18.35 o
   2   2  12       16.79        3.50     15.26 o
   3   2  12        5.08        2.18     18.18 o
   4   2  12       48.48       68.36     21.09 o
   5   2  12        1.25        9.64     19.20 o
  -5   3  12       12.57        3.40     19.21 o
  -4   3  12       18.73       17.66     12.10 o
  -3   3  12      108.96      122.45     14.81 o
  -2   3  12       79.99       60.67     16.77 o
  -1   3  12        3.31       10.92     16.47 o
   0   3  12      155.59      147.45     28.62 o
   1   3  12        0.32       -8.49     18.35 o
   2   3  12       14.86        4.64     16.29 o
   3   3  12       13.31       11.78     18.33 o
   4   3  12       91.09       88.06     24.98 o
   5   3  12       38.51       46.23     19.17 o
  -5   4  12        8.25       -4.12     18.52 o
  -4   4  12        9.32        1.53     11.92 o
  -3   4  12       47.33       56.00     16.98 o
  -2   4  12       16.13       26.16     15.43 o
  -1   4  12       16.53       18.39     15.73 o
   0   4  12       27.87       35.06     15.88 o
   1   4  12       31.90       49.73     17.15 o
   2   4  12       47.78       43.80     18.17 o
   3   4  12       36.80       23.62     16.46 o
   4   4  12        8.37       11.04     16.98 o
   5   4  12      107.61      123.36     17.27 o
  -5   5  12       91.83      125.68     21.24 o
  -4   5  12       12.65        9.44     12.52 o
  -3   5  12      117.30      102.29     18.29 o
  -2   5  12        5.94        1.78     14.78 o
  -1   5  12        9.82       16.59     15.24 o
   0   5  12       66.32       90.05     18.98 o
   1   5  12      151.66      175.30     20.36 o
   2   5  12       91.07      106.62     19.82 o
   3   5  12       13.67       17.34     16.08 o
   4   5  12      156.69      150.24     22.01 o
   5   5  12       16.44        1.23     15.22 o
  -4   6  12       93.96       97.18     12.80 o
  -3   6  12      278.63      291.43     30.56 o
  -2   6  12      365.58      335.18     26.68 o
  -1   6  12      211.30      190.35     22.30 o
   0   6  12       16.04        9.49     16.98 o
   1   6  12      108.41      154.19     21.60 o
   2   6  12       80.94       67.85     18.93 o
   3   6  12       81.33       59.32     16.98 o
   4   6  12       83.97       92.56     16.44 o
  -4   7  12        7.21       12.16     12.31 o
  -3   7  12      105.46      125.19     18.69 o
  -2   7  12       59.55       79.88     18.69 o
  -1   7  12       12.53       -4.85     16.46 o
   0   7  12        7.96        7.31     16.71 o
   1   7  12       80.93      115.23     30.56 o
   2   7  12      379.88      408.63     62.34 o
   3   7  12      179.07      165.16     22.52 o
   4   7  12       53.20       62.01     14.45 o
  -4   8  12      171.67      199.12     18.36 o
  -3   8  12       22.08       27.27     14.90 o
  -2   8  12       75.02       87.88     19.54 o
  -1   8  12      107.39       74.14     17.95 o
   0   8  12      114.13      128.58     20.62 o
   1   8  12       26.66       38.30     17.95 o
   2   8  12       26.66       51.98     18.69 o
   3   8  12       19.66       21.68     13.10 o
   4   8  12       13.93        5.44     14.68 o
  -3   9  12       45.49       40.72     13.97 o
  -2   9  12        7.15       11.28     16.27 o
  -1   9  12        8.32       13.77     16.46 o
   0   9  12       23.04       20.27     17.24 o
   1   9  12       54.76       56.24     18.93 o
   2   9  12      106.68      115.71     21.95 o
   3   9  12       45.14       56.94     19.32 o
  -3  10  12       23.49       22.95     14.22 o
  -2  10  12        9.17       15.30     16.92 o
  -1  10  12       18.07       15.90     17.24 o
   0  10  12        3.54        4.05     13.26 o
   1  10  12       43.65       53.54     13.82 o
   2  10  12        9.56       12.06     14.33 o
   3  10  12       10.89        8.77     13.31 o
  -2  11  12        2.11       -1.94     16.23 o
  -1  11  12      113.48      130.25     16.40 o
   0  11  12       11.67       -0.77     14.05 o
   1  11  12      317.54      369.27     22.43 o
   2  11  12       31.99       55.60     14.83 o
  -1  12  12      136.84      143.87     20.65 o
   0  12  12      118.07      136.55     17.90 o
   1  12  12       48.11       49.83     14.90 o
  -4   1  13        0.11       -2.22     16.63 o
  -3   1  13      192.78      188.72     23.15 o
  -2   1  13      201.10      240.93     24.33 o
  -1   1  13        2.66       -3.88     17.49 o
   0   1  13      167.57      178.38     23.64 o
   1   1  13       12.60        8.49     18.18 o
   2   1  13       27.10       21.94     19.02 o
   3   1  13       81.01       66.22     21.83 o
   4   1  13        1.67       -0.66     20.31 o
  -4   2  13      118.43      147.04     20.39 o
  -3   2  13       35.87       36.26     15.95 o
  -2   2  13       28.62       19.82     17.68 o
  -1   2  13       36.27       55.30     17.68 o
   0   2  13        4.12       -2.56     18.09 o
   1   2  13       45.68       57.16     18.24 o
   2   2  13       53.39       52.64     20.93 o
   3   2  13      194.64      162.57     23.66 o
   4   2  13       42.93       54.20     19.89 o
  -4   3  13      127.54      175.15     22.11 o
  -3   3  13       65.91       57.38     17.30 o
  -2   3  13      428.61      441.86     53.61 o
  -1   3  13        7.98       13.41     17.11 o
   0   3  13      198.06      216.86     25.51 o
   1   3  13        0.52        7.06     17.33 o
   2   3  13       26.83       34.08     18.29 o
   3   3  13       32.16       31.83     18.41 o
   4   3  13       34.31       35.54     19.19 o
  -4   4  13      407.08      406.20     27.94 o
  -3   4  13        6.49       15.70     16.98 o
  -2   4  13       92.10      122.45     20.16 o
  -1   4  13       42.23       36.77     18.29 o
   0   4  13      145.00      175.91     22.63 o
   1   4  13       48.46       58.19     18.01 o
   2   4  13      197.85      180.64     24.29 o
   3   4  13       58.73       61.42     18.98 o
  -3   5  13       67.75       68.48     18.17 o
  -2   5  13       25.94       21.85     16.08 o
  -1   5  13      119.88      133.77     22.12 o
   0   5  13       23.85       27.92     18.44 o
   1   5  13      107.35      120.77     21.60 o
   2   5  13       49.25       49.25     18.35 o
   3   5  13        7.94        4.15     18.53 o
  -3   6  13       27.63       21.26     17.45 o
  -2   6  13        0.93       -4.37     15.82 o
  -1   6  13        9.28       21.10     17.15 o
   0   6  13       17.59       27.31     17.95 o
   1   6  13        2.91       13.91     17.83 o
   2   6  13        4.05        5.34     17.84 o
   3   6  13        7.68       19.97     18.53 o
  -3   7  13        6.14       19.89     18.87 o
  -2   7  13        8.29       20.48     16.30 o
  -1   7  13      242.43      285.26     26.24 o
   0   7  13      134.88      127.75     21.92 o
   1   7  13       19.00        8.21     17.46 o
   2   7  13       37.44       34.41     18.49 o
   3   7  13        2.52        0.23     18.58 o
  -2   8  13       33.28       49.57     18.06 o
  -1   8  13       17.36       40.17     19.04 o
   0   8  13       85.00       83.19     21.44 o
   1   8  13       39.66       40.67     19.38 o
   2   8  13       23.29       28.23     18.49 o
  -1   9  13       32.92       29.47     18.49 o
   0   9  13       11.94       25.67     20.89 o
   1   9  13       80.05       85.93     23.48 o
  -2   0  14       86.31      115.95     31.05 o
  -1   0  14      304.73      330.86     42.21 o
   0   0  14       99.65       97.51     30.08 o
   1   0  14       31.60       32.50     28.62 o
   2   0  14      150.00      198.42     38.33 o
  -2   1  14        7.90       -0.70     17.33 o
  -1   1  14        5.73        8.33     19.46 o
   0   1  14        0.29       -9.41     20.75 o
   1   1  14       50.47       64.11     21.62 o
   2   1  14       56.99       45.50     21.09 o
  -2   2  14       34.88       20.16     17.30 o
  -1   2  14        5.50        6.38     19.54 o
   0   2  14      230.97      238.97     27.44 o
   1   2  14        0.70       -3.69     19.89 o
   2   2  14        2.41       -2.59     21.58 o
  -2   3  14        0.26        4.91     19.04 o
  -1   3  14      132.15      161.66     34.93 o
   0   3  14       25.18       14.49     18.38 o
   1   3  14       34.47       32.56     19.06 o
   2   3  14        0.05        9.70     21.24 o
  -1   4  14       11.38       14.23     18.85 o
   0   4  14      171.59      204.24     24.35 o
   1   4  14        2.43        9.70     19.55 o
  -1   5  14       10.09        2.59     20.01 o
   0   5  14       53.76       94.60     22.91 o
   1   5  14        1.47        3.40     28.14 o
 
